# Supplementary material for: Mecp2 fine-tunes quiescence exit by targeting nuclear receptors
Source: eLife. 2024 May 15;12:RP89912. doi: 10.7554/eLife.89912 (PMC11095939; doi:10.7554/eLife.89912)
Supplement: Figure 1—source data 1. [file elife-89912-fig1-data1.xlsx]

## Sheet: Fig 1A
Pre	PH6h	PH12h	PH24h	PH48h	PH120h
1.06	0.644542	0.54	0.45417	0.74153	0.94453
1.15	0.614654	0.59	0.31242	0.654225	0.790413
1.08	0.7451	0.51457	0.484253	0.631534	0.852453
0.98	0.566542	0.54515	0.48949	0.75498	0.9968
0.93	0.644985	0.5516	0.356725	0.68995	1.04133
0.97	0.69255	0.556168	0.4418	0.615658	1.29524

## Sheet: Fig 1B
	Pre	PH6h	PH12h	PH24h	PH48h	PH120h
	1.215	0.171	0.098	0.151	0.439	0.794
	0.92	0.132	0.062	0.124	0.334	0.694
	0.875	0.114	0.046	0.085	0.547	0.841
