# Supplementary material for: Mecp2 fine-tunes quiescence exit by targeting nuclear receptors
Source: eLife. 2024 May 15;12:RP89912. doi: 10.7554/eLife.89912 (PMC11095939; doi:10.7554/eLife.89912)
Supplement: Figure 1—figure supplement 1—source data 1. [file elife-89912-fig1-figsupp1-data1.xlsx]

## Sheet: Fig S1B
	mecp2e1						mecp2e2
	PH0h	PH6h	PH12h	PH24h	PH48h	PH120h	PH0h	PH6h	PH12h	PH24h	PH48h	PH120h
	0.982568	0.5256	0.379157	0.41255	0.88684	0.792639	0.531697	0.251687	0.189464	0.216872	0.313186	0.564984
	1.12165	0.59826	0.4154	0.34578	0.918955	0.98168	0.496713	0.313588	0.194687	0.165499	0.35897	0.413872
	1.09154	0.49268	0.39465	0.389425	0.88487	0.932968	0.456167	0.263128	0.216755	0.198657	0.409465	0.496873
	0.929165	0.512635	0.52454	0.451657	0.79984	1.0155	0.453871	0.276348	0.254987	0.234867	0.334025	0.462358
	0.899154	0.48168	0.42196	0.381568	0.92198	1.12168	0.393469	0.241687	0.15687	0.186214	0.456781	0.373485
	1.08154	0.5859	0.479965	0.424157	0.87844	0.89955	0.456149	0.296841	0.19687	0.186765	0.425469	0.394831

## Sheet: Fig S1C
		IgG						H3K27ac
	0	0.0312263	0.0245377	0.0301244	0.0245426	0.0404532	0.0312476	10.0363	8.15146	9.80591	8.34709	8.59816	9.03629
	6	0.0304558	0.0331525	0.0301485	0.0387242	0.0504546	0.0412186	5.28916	6.23815	5.00073	4.31394	5.89939	5.78334
	36	0.0210575	0.0210455	0.04245	0.04124	0.04124	0.04024	3.08672	2.10545	3.26647	3.58693	2.9546	2.45495
