# Supplementary material for: Mecp2 fine-tunes quiescence exit by targeting nuclear receptors
Source: eLife. 2024 May 15;12:RP89912. doi: 10.7554/eLife.89912 (PMC11095939; doi:10.7554/eLife.89912)
Supplement: Figure 2—source data 1. [file elife-89912-fig2-data1.xlsx]

## Sheet: Fig 2A
	Mecp2 fl/fl						Mecp2 cKO
P0h	1.01547	1.10027	1.04255	0.95682	0.892969	0.941688	0.193496	0.24756	0.265935	0.186694	0.211476	0.234866
P6h	0.702613	0.673147	0.659365	0.570261	0.731469	0.593654	0.181257	0.105423	0.10377	0.122568	0.134154	0.124877
P48h	0.729169	0.693258	0.642451	0.729169	0.693258	0.642451	0.213757	0.194274	0.164542	0.154857	0.184237	0.154252

## Sheet: Fig 2B
		Mecp2 fl/fl			Mecp2 cKO
	Pre	1.89	1.76	1.65	0.32	0.26	0.35
	6	0.31	0.39	0.43	0.08	0.11	0.09
	48	0.98	0.89	1.12	0.26	0.21	0.19

## Sheet: Fig 2D
	Mecp2 fl/fl					Mecp2 cKO
PH0h	1.1974	1.3569	1.3991	1.325	1.449	1.76	1.324	1.874	1.47	1.45
PH6h	1.666	1.427	1.525	1.741	1.581	2.024	1.968	2.125	2.246	1.925
PH12h	1.974	1.864	1.762	2.018	1.695	2.257	2.493	2.452	2.378	2.215
PH24h	2.265	2.546	2.505	2.454	2.376	3.16	3.074	2.887	2.986	2.941
PH48h	3.02	3.213	2.854	3.486	2.9214	3.754	3.242	3.602	3.586	3.642

## Sheet: Fig 2E
		AAV-EV						AAV-MeCP2
	P0h	1.16024	1.05018	1.03815	0.998108	0.893452	0.897354	128.021	133.806	123.518	126.857	124.638	139.516
	P6h	0.687275	0.682452	0.704451	0.584357	0.624757	0.684129	100.708	103.981	111.587	111.132	107.982	109.725
	P48h	0.724541	0.682454	0.604531	0.704555	0.612476	0.654242	117.539	115.808	118.332	122.796	106.808	117.332

## Sheet: Fig 2F
			AAV-EV			AAV-MeCP2
		Pre	1.78	1.56	1.45	3.01	2.82	2.94
		6	0.21	0.19	0.27	0.55	0.62	0.49
		48	0.87	0.71	0.92	2.01	1.91	2.13

## Sheet: Fig 2H
			AAV-EV					AAV-MeCP2
		PH0h	1.21897	1.3429	1.43791	1.5125	1.349	1.1517	1.3726	1.0972	1.3873	1.2943
		PH6h	1.766	1.575	1.516	1.745	1.82	1.247	1.412	1.418	1.325	1.359
		PH12h	1.959	1.961	1.794	2.189	1.857	1.616	1.76	1.568	1.643	1.516
		PH24h	2.513	2.617	2.221	2.615	2.418	2.075	2.168	2.126	1.875	1.917
		PH48h	3.128	3.025	2.845	3.109	2.97	2.779	2.748	2.634	2.639	2.904

## Sheet: Fig 2I
			cKO/AAV-EV						cKO/AAV-Mecp2
		P0h	0.947147	1.06374	1.13938	0.993934	1.21056	1.42137	76.8125	80.2834	74.1111	76.1142	74.7828	83.7097
		P6h	0.9876	0.572925	0.544862	0.617432	0.657837	0.739329	63.4246	65.3883	66.9523	69.679	64.7894	65.8353
		P48h	1.12357	0.962472	0.762433	0.784893	0.899421	0.726838	70.5236	69.4851	70.999	73.6777	64.085	70.3991

## Sheet: Fig 2J
			cKO/AAV-EV			cKO/AAV-Mecp2
		Pre	1.35	1.43	1.29	2.29	2.54	2.75
		6	0.11	0.15	0.18	0.85	0.78	0.89
		48	0.59	0.53	0.66	1.01	1.21	1.13

## Sheet: Fig 2L
		cKO/AAV-EV					cKO/AAV-Mecp2
	PH0h	1.876	1.43124	1.38474	1.6427	1.5145	1.32152	1.29373	1.42097	1.31387	1.28294
	PH6h	2.093	1.956	2.182	2.146	2.196	1.497	1.377	1.482	1.325	1.571
	PH12h	2.317	2.432	2.422	2.351	2.39	1.647	1.758	1.547	1.819	1.695
	PH24h	3.125	3.035	2.94	3.243	3.198	2.089	2.269	1.977	2.404	2.273
	PH48h	3.488	3.825	3.696	3.191	3.521	3.052	3.105	2.935	2.885	2.551
