# Supplementary material for: Mecp2 fine-tunes quiescence exit by targeting nuclear receptors
Source: eLife. 2024 May 15;12:RP89912. doi: 10.7554/eLife.89912 (PMC11095939; doi:10.7554/eLife.89912)
Supplement: Figure 2—figure supplement 1—source data 1. [file elife-89912-fig2-figsupp1-data1.xlsx]

## Sheet: Fig S2C
	Mecp2e1			Mecp2e2
	MeCP2 fl/fl	MeCP2 cKO		MeCP2 fl/fl	MeCP2 cKO
	1.06407	0.131499		0.964409	0.165355
	1.04208	0.096982		1.03919	0.168793
	0.901841	0.159082		0.997802	0.190791
	0.962419	0.169133		0.909454	0.23939
	1.01611	0.172741		1.04524	0.21955
	1.02257	0.181981		1.05197	0.244668

## Sheet: Fig S2F
		MeCP2 fl/fl	MeCP2 cKO
		4.974	5.76
		5.569	5.324
		4.991	4.874
		5.325	5.47
		5.249	5.25

## Sheet: Fig S2H
		MeCP2 fl/fl	MeCP2 cKO
		4.285	4.623
		4.313	4.655
		4.325	4.474
		4.474	4.714
		4.648	4.378

## Sheet: Fig S2I
			EV	MeCP2 OE
			4.329	4.023
			4.283	4.395
			4.575	4.103
			4.351	4.284
			4.193	4.183

## Sheet: Fig S2J
		Mecp2 cKO AAV-EV	Mecp2 cKO AAV-OE
		4.634	4.236
		4.413	4.058
		4.381	4.126
		4.576	4.485
		4.238	4.366
