# Supplementary material for: Mecp2 fine-tunes quiescence exit by targeting nuclear receptors
Source: eLife. 2024 May 15;12:RP89912. doi: 10.7554/eLife.89912 (PMC11095939; doi:10.7554/eLife.89912)
Supplement: Figure 3—source data 1. [file elife-89912-fig3-data1.xlsx]

## Sheet: Fig 3B
		G0/G1			S			G2/M
		Mean	SD	N	Mean	SD	N	Mean	SD	N
	Asynchronous	48	3.52	3	28	1.98	3	24	3.66	3
	15%FBS 0h	90	2.37	3	5.1	1.89	3	4.93	2.54	3
	15%FBS 3h	88.1	1.57	3	6.4	1.89	3	5.41	1.16	3
	15%FBS 6h	89.2	2.43	3	6.9	2.96	3	3.8	2.27	3
	15%FBS 9h	66.3	2.69	3	21.3	1.78	3	12.3	3.15	3
	15%FBS 12h	48.1	4.31	3	34.2	3.64	3	17.6	3.69	3
	15%FBS 15h	43	4.15	3	37	1.57	3	20	4.08	3
	15%FBS 18h	34	2.73	3	33	2.31	3	33	3.19	3
	15%FBS 21h	30	4.82	3	33	3.69	3	37	2.54	3
	15%FBS 24h	47	2.64	3	25	2.98	3	28	3.29	3
	15%FBS 27h	50	4.79	3	29	1.89	3	21	2.13	3

## Sheet: Fig 3C
	10% FBS	0	3	6	9	12	15	18	21	24	27
	0.270674	0.900508	0.601302	0.358246	0.355468	0.490268	0.379607	0.83883	0.570357	0.68351	0.459042
	0.32424	1.05527	0.694702	0.325178	0.603437	0.366277	0.667819	0.602055	0.863773	0.639992	0.775461
	0.358066	1.05232	0.581532	0.349843	0.454747	0.400555	0.5935	0.592734	0.549479	0.573868	0.324435
	0.263141	1.02942	0.310217	0.306466	0.362334	0.496129	0.353284	0.713433	0.56001	0.707452	0.43984
	0.341968	0.94405	0.405494	0.356235	0.537174	0.358718	0.625982	0.645413	0.909829	0.581377	0.739742
	0.349223	1.02899	0.357686	0.373299	0.501162	0.963429	0.680341	0.650098	0.531304	0.610347	0.354948
	0.315324	0.971418	0.401098	0.390778	0.438697	0.533295	0.555162	0.764041	0.640015	0.592058	0.493716
	0.316941	1.05927	0.343282	0.332748	0.547759	0.600875	0.601044	0.660988	0.650546	0.735584	0.540752
	0.314442	0.971827	0.326777	0.313422	0.405927	0.535077	0.450907	0.592734	0.650174	0.576414	0.432578

## Sheet: Fig3D 
	10% FBS	0h	3h	6h	9h	12h	15h	18h	21h	24h	27h
	0.190674	1.43901	0.27013	0.135825	0.55468	0.570268	1.13796	1.48388	1.2357	0.88351	1.25715
	0.24424	1.22527	0.154702	0.125178	0.420344	0.506277	0.783668	1.53602	0.986377	0.99992	0.93773
	0.180659	1.30523	0.248153	0.108425	0.464548	0.620555	1.05935	1.29273	0.954948	0.857387	0.893549

## Sheet: Fig 3G
		G0/G1			S			G2/M
	0h	91.26	2.89	3	4.15	1.98	3	4.58	2.01	3
	24h	31.53	3.21	3	30.22	3.42	3	38.24	1.98	3
	48h	38.73	2.59	3	24.98	3.15	3	36.28	2.57	3
	72h	47.79	2.46	3	29.21	2.58	3	22.99	3.16	3

## Sheet: Fig 3H
		0	24	48	72
		1.02658	0.49657	0.842658	0.954751
		1.12388	0.484659	0.816584	0.895943
		0.981897	0.520665	0.78168	0.98158
		0.881638	0.468949	0.72687	0.86158
		1.08618	0.50154	0.79351	0.965433
		0.941257	0.483567	0.8268	0.976653

## Sheet: Fig 3I
		0	24	48	72
		1.0641	0.223663	0.641245	0.724686
		1.35392	0.15784	0.66367	0.746116
		1.12892	0.215421	0.787235	0.915468
