# Supplementary material for: Mecp2 fine-tunes quiescence exit by targeting nuclear receptors
Source: eLife. 2024 May 15;12:RP89912. doi: 10.7554/eLife.89912 (PMC11095939; doi:10.7554/eLife.89912)
Supplement: Figure 3—figure supplement 1—source data 1. [file elife-89912-fig3-figsupp1-data1.xlsx]

## Sheet: Fig S3B
		G0/G1			S			G2/M
	0h	88	3.32	3	5	1.96	3	7	3.08	3
	3h	76	2.25	3	15	4.58	3	9	2.74	3
	6h	69	2.31	3	21	3.22	3	10	4.58	3
	15h	41	3.28	3	35	2.88	3	24	3.24	3
	18h	28	3.28	3	35	3.06	3	37	2.86	3
	24h	39	4.04	3	29	2.54	3	32	3.06	3

## Sheet: Fig S3C
	0h-Mecp2a	3h-Mecp2a	6h-Mecp2a	15h-Mecp2a	18h-Mecp2a	24h-Mecp2a	0h-Mecp2b	3h-Mecp2b	6h-Mecp2b	15h-Mecp2b	18h-Mecp2b	24h-Mecp2b
	1.08551	0.54265	0.4275	0.748412	1.15374	0.97248	0.541687	0.217643	0.182751	0.224723	0.4043	0.547299
	1.01057	0.505649	0.327724	0.774135	0.982465	1.01249	0.536255	0.283579	0.220982	0.313548	0.357897	0.494654
	1.05645	0.616455	0.31537	0.75437	0.91537	1.12484	0.561316	0.256813	0.195314	0.202567	0.418931	0.450782
	0.99064	0.604858	0.42784	0.831457	1.04857	1.04876	0.49548	0.357642	0.101875	0.22165	0.414564	0.602157
	1.11424	0.545168	0.412787	0.743766	0.89457	1.05484	0.525591	0.235729	0.210986	0.315374	0.32547	0.51567
	1.19455	0.44557	0.394354	0.737841	0.942786	1.10278	0.495296	0.326815	0.219953	0.265464	0.415487	0.620466
	0.892757	0.645658	0.347867	0.85378	1.14572	0.984374	0.593152	0.368764	0.127565	0.326548	0.357867	0.482754
	0.87353	0.48545	0.29845	0.764832	0.89421	0.964278	0.610555	0.196357	0.140986	0.232168	0.364678	0.517867
	0.89631	0.5218	0.324785	0.743278	0.904856	0.944854	0.650295	0.216357	0.195332	0.316587	0.347246	0.54276

## Sheet: Fig S3D
	0h	3h	6h	15h	18h	24h
	1.501	0.125345	0.405277	0.884445	1.14812	0.996974
	1.7512	0.339814	0.257825	0.799119	0.920556	1.2498
	1.89634	0.302995	0.325736	0.97143	0.970892	1.36908

## Sheet: Fig S3F
		G0/G1			S			G2/M
	0h	90.32	2.85	3	4.82	1.92	3	5.01	2.21	3
	24h	20.14	2.01	3	44.09	3.12	3	35.76	1.23	3
	48h	38.4	2.61	3	35.43	3.05	3	26.16	2.64	3
	72h	54.21	2.35	3	28.61	2.61	3	17.17	3	3

## Sheet: Fig S3G
	0h	24h	48h	72h
	1	0.526286	0.644479	0.874751
	1	0.439666	0.661658	0.828943
	1	0.490665	0.712433	0.92408

## Sheet: Fig S3H
		0h	24h	48h	72h
		1.57498	0.262858	0.844479	0.974751
		1.65819	0.439666	0.961658	1.28943
		1.9562	0.390665	0.712433	1.40802

## Sheet: Fig S3J
			G0/G1			S			G2/M
		15%FBS 0h	91.2	2.44	3	4.4	1.23	3	4.3	1.86	3
		15%FBS 3h	90.2	3.04	3	5.1	2.14	3	4.6	2.24	3
		15%FBS 6h	89.9	4.32	3	5.6	2.42	3	4.4	1.52	3
		15%FBS 15h	35	4.08	3	39	3.08	3	26	3.48	3
		15%FBS 18h	31	2.52	3	33	4.96	3	36	2.84	3
		15%FBS 24h	47	3.15	3	25	3.24	3	28	2.53	3

## Sheet: Fig S3K
		0h-Mecp2a	3h-Mecp2a	6h-Mecp2a	15h-Mecp2a	18h-Mecp2a	24h-Mecp2a	0h-Mecp2b	3h-Mecp2b	6h-Mecp2b	15h-Mecp2b	18h-Mecp2b	24h-Mecp2b
		0.96547	0.49863	0.425598	0.692416	1.13286	0.963186	0.495214	0.24387	0.18943	0.293286	0.392126	0.503686
		1.15678	0.511687	0.365279	0.785548	0.962168	1.0217	0.56871	0.303856	0.21687	0.34894	0.387412	0.521687
		1.05674	0.483486	0.412357	0.72455	0.913159	1.10357	0.60357	0.28687	0.189464	0.25184	0.403487	0.493249
		0.893646	0.602157	0.421629	0.826545	0.924565	1.1385	0.533871	0.313257	0.125476	0.283497	0.351687	0.581969
		1.13688	0.482687	0.361149	0.743549	0.895156	0.981687	0.490267	0.293459	0.194673	0.302579	0.316872	0.563469
		0.931149	0.51687	0.403571	0.691169	1.06255	0.96549	0.503169	0.362169	0.203687	0.286878	0.42348	0.600235
		0.895216	0.601368	0.361687	0.813572	1.02687	0.896471	0.581257	0.321688	0.15348	0.31387	0.362787	0.510069
		0.991357	0.593451	0.29357	0.691128	0.91357	0.952219	0.602684	0.192169	0.143456	0.29257	0.343189	0.501687
		0.951688	0.513547	0.306871	0.721469	0.964866	0.98158	0.613587	0.269418	0.18287	0.32345	0.321698	0.489746

## Sheet: Fig S3L
		0h	3h	6h	15h	18h	24h
		1.03948	0.230501	0.230181	0.73778	0.779246	0.819188
		1.10051	0.261993	0.26313	0.639965	0.77056	1.065
		1.15504	0.237198	0.294294	0.796572	0.683157	0.893803

## Sheet: Fig S3N
			G0/G1			S			G2/M
		0h	90.87	4.01	3	4.51	1.89	3	4.61	2.56	3
		24h	22.37	2.98	3	39.41	2.48	3	38.21	4.13	3
		48h	25.16	2.58	3	32.99	3.18	3	41.84	2.85	3
		72h	49.27	3.21	3	31.34	2.56	3	19.38	2.89	3

[truncated: 3 more sheets: Fig S3O, Fig S3P, Fig S3]
