# Supplementary material for: Mecp2 fine-tunes quiescence exit by targeting nuclear receptors
Source: eLife. 2024 May 15;12:RP89912. doi: 10.7554/eLife.89912 (PMC11095939; doi:10.7554/eLife.89912)
Supplement: Figure 4—source data 1. [file elife-89912-fig4-data1.xlsx]

## Sheet: Fig 4A
15% FBS stimulation (hours)	NC-MeCP2						si-MeCP2
0	1	1	1	1	1	1	0.482968	0.466516	0.48971	0.535887	0.435275	0.267943
3	0.607444	0.421898	0.355671	0.448063	0.355119	0.577705	0.283382	0.219907	0.288895	0.295612	0.26913	0.165902
6	0.352814	0.24056	0.26458	0.331802	0.336337	0.243117	0.202638	0.128913	0.162868	0.269507	0.223443	0.226836

## Sheet: Fig 4D
	15% FBS stimulation (hours)	NC-MeCP2			si-MeCP2
	0	95	98	91	88	86.8	90
	3	54.5	67	62	38.2	29.6	33
	6	28.5	32.3	39.7	10.4	4.8	3.73

## Sheet: Fig 4E
	15% FBS stimulation (hours)	EV			OE-MeCP2
	0	0.854601	0.899453	1.30094	9.54316	9.42101	8.84522
	3	0.510977	0.610258	0.590554	4.52228	4.68639	3.5876
	6	0.410165	0.298247	0.358013	2.95257	3.37616	2.20781

## Sheet: Fig 4H
	15% FBS stimulation (hours)	EV			OE-MeCP2
	0	88.4	93.9	91	93.1	89	93
	3	54	55.9	60.8	81.8	75	78.2
	6	32.5	25.5	34.2	65.6	57.3	66.2
