# Supplementary material for: Mecp2 fine-tunes quiescence exit by targeting nuclear receptors
Source: eLife. 2024 May 15;12:RP89912. doi: 10.7554/eLife.89912 (PMC11095939; doi:10.7554/eLife.89912)
Supplement: Figure 4—figure supplement 1—source data 1. [file elife-89912-fig4-figsupp1-data1.xlsx]

## Sheet: Fig S4A
		NC			si-MeCP22
	0	1.09	1.22	1.16	0.41	0.46	0.39
	3	0.43	0.39	0.35	0.17	0.12	0.29
	6	0.27	0.24	0.21	0.11	0.07	0.09

## Sheet: Fig S4B
			EV			MeCP2 OE
		0	0.89	0.76	0.81	1.68	2.02	1.89
		3	0.21	0.28	0.35	1.16	0.98	0.88
		6	0.09	0.13	0.12	0.44	0.52	0.56
