# Supplementary material for: Mecp2 fine-tunes quiescence exit by targeting nuclear receptors
Source: eLife. 2024 May 15;12:RP89912. doi: 10.7554/eLife.89912 (PMC11095939; doi:10.7554/eLife.89912)
Supplement: Figure 5—source data 1. [file elife-89912-fig5-data1.xlsx]

## Sheet: Fig 5C
	15% FBS stimulation (hours)	NC-Nedd4					si-Nedd4
	0	1.02	1.15	1.07	0.89	0.95	0.224	0.291	0.313	0.198	0.243
	3	1.13	1.05	1.03	0.85	0.91	0.217	0.312	0.281	0.189	0.251
	6	0.98	1.04	1.12	0.98	0.91	0.251	0.189	0.297	0.257	0.301

## Sheet: Fig 5F
	15% FBS stimulation (hours)	NC-Nedd4			si-Nedd4
	0	86	91	93.2	83	89	94.5
	3	57	60.2	55.3	79.7	81.2	77
	6	30.1	25.4	22.9	57.3	51.2	54.7

## Sheet: Fig 5G
	15% FBS stimulation (hours)	EV-Nedd4					OE-Nedd4
	0	1.032	1.105	1.017	0.89	0.932	11.16	11.8115	12.8085	9.837	9.987
	3	1.115	0.95	1.13	0.889	0.929	10.715	13.371	11.9865	9.299	10.662
	6	0.992	1.014	1.012	0.973	0.985	12.87	13.709	11.0645	10.656	9.9935

## Sheet: Fig 5J
	15% FBS stimulation (hours)	EV-Nedd4			OE-Nedd4
	0	93	91.5	95	93.7	86	87
	3	63.9	61	58.5	31.6	26.2	25.4
	6	29.7	33.2	35.1	11.7	13.5	10.9
