# Supplementary material for: Mecp2 fine-tunes quiescence exit by targeting nuclear receptors
Source: eLife. 2024 May 15;12:RP89912. doi: 10.7554/eLife.89912 (PMC11095939; doi:10.7554/eLife.89912)
Supplement: Figure 6—source data 1. [file elife-89912-fig6-data1.xlsx]

## Sheet: Fig 6D
	PPArd	MeCP2 fl/fl					MeCP2 cKO
	PH 0h	1.16081	0.924967	0.93135	1.09652	0.982452	0.495373	0.558778	0.669988	0.401703	0.334499
	PH 6h	0.170771	0.23893	0.198189	0.215017	0.184321	0.3264	0.356521	0.280263	0.320145	0.282456
	Srebf1	MeCP2 fl/fl					MeCP2 cKO
	PH 0h	1.25384	0.932634	0.855162	0.965246	1.12452	0.329658	0.381591	0.343021	0.401703	0.334499
	PH 6h	0.115157	0.13882	0.14065	0.150172	0.143213	0.274212	0.253385	0.173601	0.201446	0.298246
	Nr4a1	MeCP2 fl/fl					MeCP2 cKO
	PH 0h	0.898602	1.12011	0.99351	0.965246	1.08511	0.76386	0.759619	0.63806	0.470252	0.449867
	PH 6h	0.353056	0.456741	0.40742	0.372154	0.413413	0.509755	0.438171	0.458262	0.412446	0.422456
	Rara	MeCP2 fl/fl					MeCP2 cKO
	PH 0h	1.09393	0.971024	0.94141	0.952463	1.02485	0.405949	0.323873	0.306044	0.410252	0.409867
	PH 6h	0.337454	0.535196	0.362615	0.372154	0.412558	0.153311	0.208863	0.121845	0.145782	0.192456
	Rxrg	MeCP2 fl/fl					MeCP2 cKO
	PH 0h	1.04802	0.890465	1.07155	0.986525	1.05241	0.478717	0.459166	0.392125	0.470252	0.449867
	PH 6h	0.312813	0.421916	0.204371	0.257215	0.341256	0.278371	0.187792	0.272645	0.244578	0.22456
	Nr1i3	MeCP2 fl/fl					MeCP2 cKO
	PH 0h	0.902444	1.1938	0.928213	0.972462	1.02512	0.552311	0.454376	0.660816	0.547025	0.614499
	PH 6h	0.288098	0.379416	0.518861	0.322515	0.351341	0.343421	0.206405	0.381427	0.292446	0.327224
	Nr2f6	MeCP2 fl/fl					MeCP2 cKO
	PH 0h	0.920326	0.990989	1.09645	0.969463	1.02485	0.482258	0.655322	0.516148	0.410252	0.409867
	PH 6h	0.098006	0.063066	0.120896	0.130721	0.142413	0.401574	0.36529	0.315683	0.384578	0.351925
	Nr1h3	MeCP2 fl/fl					MeCP2 cKO
	PH 0h	1.10412	1.0457	0.866112	0.895246	1.08485	0.437419	0.426843	0.485965	0.42252	0.432499
	PH 6h	0.24301	0.208008	0.252685	0.223721	0.214126	0.10842	0.120216	0.132582	0.121458	0.101246
	Nr3c1	MeCP2 fl/fl					MeCP2 cKO
	PH 0h	0.815663	1.0805	1.13465	0.987246	1.01251	0.642428	0.7926	0.66575	0.614703	0.714499
	PH 6h	0.309783	0.205016	0.247897	0.312154	0.251341	0.445763	0.407433	0.513612	0.424458	0.487225
	Nr6a1	MeCP2 fl/fl					MeCP2 cKO
	PH 0h	0.81846	1.11771	1.09313	0.906811	0.983195	1.09859	0.994275	0.893574	1.38462	1.15823
	PH 6h	0.378549	0.508285	0.291995	0.412572	0.434126	1.20836	1.26837	0.956285	1.45131	1.60348
