# Supplementary material for: Mecp2 fine-tunes quiescence exit by targeting nuclear receptors
Source: eLife. 2024 May 15;12:RP89912. doi: 10.7554/eLife.89912 (PMC11095939; doi:10.7554/eLife.89912)
Supplement: Figure 6—figure supplement 1—source data 1. [file elife-89912-fig6-figsupp1-data1.xlsx]

## Sheet: Fig S6D
ppard	G0	15%FBS 3h	15%FBS 6h		srebf1	G0	15%FBS 3h	15%FBS 6h		Rara	G0	15%FBS 3h	15%FBS 6h
	1.08722	0.600278	0.46216			1.26423	0.291634	0.202492			1.04201	0.272594	0.102627
	0.990204	0.709448	0.392459			0.960166	0.454691	0.152415			1.0236	0.305273	0.125431
	0.928875	0.742372	0.471527			0.82381	0.394439	0.123944			0.937558	0.249832	0.175225
Nr6a1	G0	15%FBS 3h	15%FBS 6h		Nr1h3	G0	15%FBS 3h	15%FBS 6h		Nr3c1	G0	15%FBS 3h	15%FBS 6h
	1.18115	0.287116	0.201287			1.048	0.301	0.21			1.035	0.312	0.214
	0.895171	0.564675	0.327565			0.984	0.306	0.186			0.977	0.341	0.242
	0.94578	0.432499	0.313499			0.968	0.324	0.154			0.978	0.293	0.294
Nr4a1	G0	15%FBS 3h	15%FBS 6h
	1.10288	1.38378	1.21258
	0.918482	1.50078	1.21478
	1.06898	1.34022	1.19322
