# Supplementary material for: Mecp2 fine-tunes quiescence exit by targeting nuclear receptors
Source: eLife. 2024 May 15;12:RP89912. doi: 10.7554/eLife.89912 (PMC11095939; doi:10.7554/eLife.89912)
Supplement: Figure 7—source data 1. [file elife-89912-fig7-data1.xlsx]

## Sheet: Fig 7A
	Nr1h3	MeCP2 cKO					MeCP2 fl/fl
	Pre	0.0931244	0.0650321	0.055208	0.0629516	0.0743475	0.449166	0.392252	0.506466	0.360709	0.404359
	6h	0.0423394	0.0525603	0.037508	0.0216555	0.0415451	0.205165	0.27021	0.187084	0.228647	0.237688
	Rara	MeCP2 cKO					MeCP2 fl/fl
	Pre	0.109257	0.0685321	0.0574208	0.0638952	0.0793751	0.455228	0.35658	0.436471	0.385904	0.470849
	6h	0.055548	0.049538	0.078876	0.032543	0.064207	0.148851	0.22902	0.277282	0.188935	0.213066

## Sheet: Fig 7B
	15% FBS stimulation (hours)	sh-Luc					sh-Nr1h3
	0	1.07935	1.0224	0.906186	1.12098	0.911286	0.406457	0.297211	0.446813	0.272411	0.40168
	3	0.198713	0.30721	0.310111	0.360795	0.393183	0.270611	0.316946	0.206004	0.179044	0.175009
	6	0.131391	0.182823	0.162	0.28123	0.156243	0.213598	0.108826	0.102906	0.121861	0.081179
	15% FBS stimulation (hours)	sh-Luc					sh-Rara
	0	0.996374	0.976983	1.02728	0.983431	1.12073	0.15356	0.144161	0.204631	0.313713	0.262462
	3	0.5046	0.548781	0.613011	0.486423	0.418011	0.175865	0.205599	0.173245	0.151134	0.184565
	6	0.237145	0.263098	0.280394	0.21391	0.282851	0.131391	0.182823	0.162	0.109315	0.158048

## Sheet: Fig 7D
		15% FBS stimulation (hours)	sh-Luc			sh-Nr1h3			sh-Rara
		0	97.3	96.1	93.2	94.1	96.7	91.2	95	92.8	90.2
		3	61.1	70.3	55.2	39.7	45.7	35.9	34.2	30.6	40.7
		6	32.9	32.3	39.7	18.8	15.4	13.7	9.7	14.9	8.2

## Sheet: Fig 7E
		sh-Luc	sh-Nr1h3					sh-Luc	sh-Rara
		1.00082	0.639195					1.1993	0.535105
		0.914093	0.674006					0.978478	0.629025
		1.05784	0.511224					0.852159	0.328368
		0.950284	0.560316					1.09187	0.263942
		0.994783	0.563368					1.1646	0.488945

## Sheet: Fig 7H
		liver inedx	sh-Luc					sh-Nr1h3					sh-Rara
		Pre	5.746	5.1365	4.96403	5.48703	5.2867	5.964	5.793	5.04025	5.2807	5.34397	5.99	5.323	5.9252	5.87025	5.547
		PH 6h	2.04146	1.9725	1.91245	2.2282	1.956	2.41885	2.653	2.399	2.61482	2.5756	2.416	2.439	2.569	2.692	2.596
