# Supplementary material for: Mecp2 fine-tunes quiescence exit by targeting nuclear receptors
Source: eLife. 2024 May 15;12:RP89912. doi: 10.7554/eLife.89912 (PMC11095939; doi:10.7554/eLife.89912)
Supplement: Supplementary file 1. [file elife-89912-supp1.csv]

ONTOLOGY	ID	Description	GeneRatio	BgRatio	pvalue	p.adjust	qvalue	geneID	Count
BP	GO:0006397	mRNA processing	109/979	448/23210	3.11753963786467e-52	1.53227073201049e-48	1.17383571417283e-48	Hnrnpa2b1/Syncrip/Hnrnpa1/Strap/Hspa8/Hnrnpl/Hnrnpa3/Ddx5/Hnrnpk/Ddx17/Hnrnpm/Hnrnpu/Pabpc1/Srsf1/Ybx1/Hnrnph1/Ddx1/Khsrp/Dhx9/Tardbp/Tia1/Srsf7/Hnrnpf/Hnrnpc/Snrpa/Raly/Prpf39/Dazap1/Dhx15/Pcbp1/Tra2b/Dhx36/Xrn2/Alyref/Hnrnpll/Fmr1/Khdrbs1/Srsf5/Snrnp70/Akap8l/Sfpq/Akr1c6/Eftud2/U2af2/Rbm7/Ccar2/Srsf10/Thrap3/Lgals3/Sf3b2/Nono/Tra2a/Fip1l1/U2af1/Snrpa1/Prdx6/Rbm39/Prpf3/Frg1/Safb/Sf1/Zfp326/Mbnl…	109
BP	GO:0022613	ribonucleoprotein complex biogenesis	107/979	439/23210	2.37264297510866e-51	5.83077011132952e-48	4.46681259050719e-48	Ddx3x/Strap/Ddx17/Rplp0/Rps2/Rpl7/Eif2s1/Rpl6/Rps8/Srsf1/Dhx9/Ago2/Ncl/Rpsa/Eri3/Ngdn/Hsp90ab1/Rpl7a/Fbl/G3bp1/Rps24/Prpf39/Rps6/Rpl26/Rps25/Nop56/Mrpl1/Rpl3/Mrps2/Atxn2l/Ago1/Mrps9/Dkc1/Dhx30/Mybbp1a/Rpl11/Glul/Rpl24/Rps19/Atxn2/Ago3/Rpl10a/Nop58/Rps16/Lsm14a/Srsf10/Eif4b/Utp11/Prpf3/Frg1/Mrm3/Eif3d/Rpf2/Mbnl1/Rpl35/Sf3b1/Srpk1/Psip1/Lsm4/Srpk2/Abce1/Snrnp200/Ddx21/Mtrex/Dimt1/Usp4/Ddx56/Nsa2/Dd…	107
BP	GO:0008380	RNA splicing	94/979	364/23210	1.83415573148081e-47	3.00495847340939e-44	2.30202633386205e-44	Hnrnpa2b1/Syncrip/Hnrnpa1/Strap/Hspa8/Hnrnpl/Hnrnpa3/Ddx5/Hnrnpk/Ddx17/Hnrnpm/Hnrnpu/Pabpc1/Srsf1/Ybx1/Hnrnph1/Ddx1/Khsrp/Dhx9/Tardbp/Tia1/Srsf7/Hnrnpf/Hnrnpc/Snrpa/Raly/Rps13/Prpf39/Dazap1/Dhx15/Tra2b/Alyref/Hnrnpll/Fmr1/Khdrbs1/Srsf5/Snrnp70/Sfpq/Akr1c6/Polr2a/Eftud2/U2af2/Rbm7/Ccar2/Srsf10/Thrap3/Ahnak/Lgals3/Sf3b2/Nono/Tra2a/Rtcb/U2af1/Snrpa1/Prdx6/Rbm39/Prpf3/Frg1/Sf1/Zfp326/Mbnl1/Snw1/Sf3b1…	94
BP	GO:1903311	regulation of mRNA metabolic process	72/979	253/23210	1.41220688103577e-39	1.7352492050727e-36	1.32933263512235e-36	Hnrnpd/Hnrnpa2b1/Vim/Syncrip/Elavl1/Hspa8/Hnrnpl/Ddx5/Hnrnpr/Hnrnpk/Hnrnpa0/Ddx17/Hnrnpm/Hnrnpu/Tnrc6b/Pabpc1/Srsf1/Ybx1/Khsrp/Dhx9/Ago2/Igf2bp1/Tardbp/Tia1/Upf1/Srsf7/Hnrnpc/Fxr1/Dazap1/Tra2b/Dhx36/Mov10/Ythdf3/Fmr1/Khdrbs1/Larp1/Srsf5/Snrnp70/Akr1c6/Fxr2/U2af2/Bag4/Rbm7/Srsf10/Thrap3/Tnrc6c/Tnrc6a/Tra2a/Prdx6/Safb/Mbnl1/Snw1/Srpk1/Rida/Ythdf2/Srsf2/Srpk2/Zc3hav1/Sltm/Srsf9/Cpsf6/Samd4/Sart3/Srs…	72
BP	GO:0006417	regulation of translation	80/979	332/23210	4.45706370801375e-38	4.38129362497752e-35	3.35640355443478e-35	Hnrnpd/Rps3/Vim/Ddx3x/Syncrip/Elavl1/Hnrnpl/Igf2bp3/Igf2bp2/Hnrnpr/Gapdh/Tnrc6b/Eif2s1/Rack1/Ilf3/Krt17/Rps9/Khsrp/Dhx9/Ago2/Igf2bp1/Tia1/Upf1/Ncl/Ngdn/Fxr1/Mrps27/Dhx36/Mov10/Ythdf3/Rpl26/Ptcd3/Ago1/Ppp1ca/Fmr1/Khdrbs1/Larp1/Eef2/Fxr2/Eif4g1/Rbms3/Ythdf1/Ago3/Lsm14a/Caprin1/Tnrc6c/Tnrc6a/Rpl22/Abcf1/Eif3d/Lrpprc/Xrn1/Rida/Ythdf2/Trap1/Thbs1/Eif2ak2/Eif4e/Eif3c/Trmt10c/Poldip3/Eif4g3/Trnau1ap/Pai…	80
BP	GO:0034248	regulation of cellular amide metabolic process	83/979	382/23210	6.76115733787544e-36	5.53851471927629e-33	4.24292277150534e-33	Hnrnpd/Rps3/Vim/Ddx3x/Syncrip/Elavl1/Hnrnpl/Igf2bp3/Igf2bp2/Hnrnpr/Gapdh/Tnrc6b/Eif2s1/Rack1/Ilf3/Krt17/Rps9/Khsrp/Dhx9/Ago2/Igf2bp1/Tia1/Upf1/Ncl/Ngdn/Fxr1/Mrps27/Dhx36/Mov10/Ythdf3/Rpl26/Ptcd3/Ago1/Ppp1ca/Fmr1/Khdrbs1/Larp1/Eef2/Fxr2/Eif4g1/Rbms3/Ythdf1/Ago3/Pgam1/Lsm14a/Caprin1/Tnrc6c/Tnrc6a/Rpl22/Abcf1/Eif3d/Lrpprc/Xrn1/Rida/Ccn1/Ythdf2/Trap1/Thbs1/Eif2ak2/Eif4e/Eif3c/Trmt10c/Poldip3/Eif4g3/T…	83
BP	GO:0000375	RNA splicing, via transesterification reactions	67/979	256/23210	2.10472451419493e-34	1.14941344302979e-31	8.80537963424009e-32	Hnrnpa2b1/Hnrnpa1/Strap/Hspa8/Hnrnpl/Ddx5/Hnrnpk/Ddx17/Hnrnpm/Hnrnpu/Srsf1/Dhx9/Tia1/Srsf7/Hnrnpc/Snrpa/Prpf39/Dazap1/Tra2b/Fmr1/Khdrbs1/Srsf5/Snrnp70/Sfpq/Akr1c6/Eftud2/U2af2/Rbm7/Srsf10/Thrap3/Sf3b2/Tra2a/U2af1/Snrpa1/Prdx6/Prpf3/Sf1/Mbnl1/Snw1/Sf3b1/Srpk1/Psip1/Lsm4/Srsf2/Srpk2/Snrnp200/Srrm1/Usp4/Srsf9/Sart3/Srsf6/C1qbp/Prmt5/Prpf8/Dbr1/Ncbp1/Tfip11/Rbm15/Xab2/Prpf6/Rbm10/Prpf31/Sart1/Ddx20/R…	67
BP	GO:0000377	RNA splicing, via transesterification reactions with bulged adenosine as nucleophile	67/979	256/23210	2.10472451419493e-34	1.14941344302979e-31	8.80537963424009e-32	Hnrnpa2b1/Hnrnpa1/Strap/Hspa8/Hnrnpl/Ddx5/Hnrnpk/Ddx17/Hnrnpm/Hnrnpu/Srsf1/Dhx9/Tia1/Srsf7/Hnrnpc/Snrpa/Prpf39/Dazap1/Tra2b/Fmr1/Khdrbs1/Srsf5/Snrnp70/Sfpq/Akr1c6/Eftud2/U2af2/Rbm7/Srsf10/Thrap3/Sf3b2/Tra2a/U2af1/Snrpa1/Prdx6/Prpf3/Sf1/Mbnl1/Snw1/Sf3b1/Srpk1/Psip1/Lsm4/Srsf2/Srpk2/Snrnp200/Srrm1/Usp4/Srsf9/Sart3/Srsf6/C1qbp/Prmt5/Prpf8/Dbr1/Ncbp1/Tfip11/Rbm15/Xab2/Prpf6/Rbm10/Prpf31/Sart1/Ddx20/R…	67
BP	GO:0000398	mRNA splicing, via spliceosome	67/979	256/23210	2.10472451419493e-34	1.14941344302979e-31	8.80537963424009e-32	Hnrnpa2b1/Hnrnpa1/Strap/Hspa8/Hnrnpl/Ddx5/Hnrnpk/Ddx17/Hnrnpm/Hnrnpu/Srsf1/Dhx9/Tia1/Srsf7/Hnrnpc/Snrpa/Prpf39/Dazap1/Tra2b/Fmr1/Khdrbs1/Srsf5/Snrnp70/Sfpq/Akr1c6/Eftud2/U2af2/Rbm7/Srsf10/Thrap3/Sf3b2/Tra2a/U2af1/Snrpa1/Prdx6/Prpf3/Sf1/Mbnl1/Snw1/Sf3b1/Srpk1/Psip1/Lsm4/Srsf2/Srpk2/Snrnp200/Srrm1/Usp4/Srsf9/Sart3/Srsf6/C1qbp/Prmt5/Prpf8/Dbr1/Ncbp1/Tfip11/Rbm15/Xab2/Prpf6/Rbm10/Prpf31/Sart1/Ddx20/R…	67
BP	GO:0034660	ncRNA metabolic process	88/979	467/23210	5.19675609647675e-33	2.55420562141832e-30	1.95671542706288e-30	Hnrnpa2b1/Ddx17/Rpl7/Rps8/Mecp2/Ddx1/Khsrp/Ago2/Ncl/Eri3/Ngdn/Rpl7a/Fbl/Qars/Rps24/Rps6/Rpl26/Mrpl1/Ago1/Mrps9/Dkc1/Rpl11/Rps19/Ago3/Rpl10a/Snd1/Rps16/Rtcb/Utp11/Farsa/Frg1/Smarca4/Mrm3/Rpf2/Top1/Rpl35/Prkra/Cavin1/Smarcb1/Srrt/Xrn1/Ddx21/Mtrex/Dimt1/Mrpl44/Ddx56/Ptcd1/Nsa2/Trmt10c/Aimp1/Ddx24/Trmt1l/Ssb/Rps7/Adar/Rpp38/Pusl1/Nob1/Toe1/Utp14a/Trub2/Eprs/Rpp30/Kars/Elp1/Rrs1/Rc3h2/Nop2/Tsr1/Tars/W…	88
BP	GO:0071826	ribonucleoprotein complex subunit organization	61/979	236/23210	4.43286498668546e-31	1.98068467359627e-28	1.51735483802621e-28	Ddx3x/Strap/Rplp0/Rps2/Eif2s1/Rpl6/Srsf1/Dhx9/Ago2/Rpsa/Hsp90ab1/G3bp1/Prpf39/Rps25/Rpl3/Mrps2/Atxn2l/Ago1/Vcp/Dhx30/Rpl11/Rpl24/Rps19/Atxn2/Ago3/Lsm14a/Srsf10/Eif4b/Prpf3/Eif3d/Rpf2/Mbnl1/Sf3b1/Srpk1/Psip1/Lsm4/Srpk2/Snrnp200/Usp4/Dync1h1/Cpsf6/Sart3/Srsf6/C1qbp/Adar/Prmt5/Prpf8/Ncbp1/Tfip11/Eif3a/Cpsf7/Xab2/Eif2s2/Rrs1/Nop2/Kif5b/Prpf6/Ddx28/Prpf31/Traf7/Ddx20	61
BP	GO:0042254	ribosome biogenesis	67/979	294/23210	1.8771203259388e-30	7.68837200165766e-28	5.88987667182726e-28	Ddx3x/Ddx17/Rplp0/Rps2/Rpl7/Rpl6/Rps8/Ncl/Rpsa/Eri3/Ngdn/Rpl7a/Fbl/Rps24/Rps6/Rpl26/Rps25/Nop56/Mrpl1/Rpl3/Mrps2/Mrps9/Dkc1/Dhx30/Mybbp1a/Rpl11/Glul/Rpl24/Rps19/Rpl10a/Nop58/Rps16/Utp11/Frg1/Mrm3/Rpf2/Rpl35/Abce1/Ddx21/Mtrex/Dimt1/Ddx56/Nsa2/Ddx24/C1qbp/Rps7/Rpp38/Nob1/Utp14a/Rpp30/Rrs1/Nop2/Tsr1/Wdr46/Gtpbp4/Cul4a/Riok2/Ddx49/Ddx28/Utp15/Nat10/Las1l/Ddx18/Sart1/Traf7/Nol10/Ipo9	67
BP	GO:0019439	aromatic compound catabolic process	86/979	483/23210	2.14592802987052e-30	8.1132586667797e-28	6.21537211566547e-28	Hnrnpd/Vim/Syncrip/Elavl1/Ddx5/Hnrnpr/Gapdh/Gm10358/Hnrnpa0/Hnrnpm/Hnrnpu/Tnrc6b/Pabpc1/Ybx1/Csde1/Khsrp/Dhx9/Ago2/Igf2bp1/Tardbp/Upf1/Aldob/Eri3/Hnrnpc/Pgk1/Fxr1/Ldha/Dhx36/Mov10/Xrn2/Ythdf3/Rgn/Uox/Ago1/Dkc1/Vcp/Ahcy/Fmr1/Larp1/Hpd/Fxr2/Pkm/Ago3/Pgam1/Acaa1a/Snd1/Aldh1l1/Thrap3/Tnrc6c/Tnrc6a/Fah/Fbp1/Aldoa/Lrpprc/Acat1/Qdpr/Xrn1/Rida/Lsm4/Tpi1/Ythdf2/Spo11/Mtrex/Aifm1/Zc3hav1/Ugt1a1/Khk/Maoa/Sa…	86
BP	GO:0034470	ncRNA processing	72/979	343/23210	3.13769153558391e-30	1.10155384981392e-27	8.43873881412304e-28	Hnrnpa2b1/Ddx17/Rpl7/Rps8/Mecp2/Ddx1/Ago2/Ncl/Eri3/Ngdn/Rpl7a/Fbl/Rps24/Rps6/Rpl26/Mrpl1/Ago1/Mrps9/Dkc1/Rpl11/Rps19/Ago3/Rpl10a/Rps16/Rtcb/Utp11/Frg1/Mrm3/Rpf2/Rpl35/Prkra/Srrt/Ddx21/Mtrex/Dimt1/Mrpl44/Ddx56/Ptcd1/Nsa2/Trmt10c/Ddx24/Trmt1l/Ssb/Rps7/Adar/Rpp38/Pusl1/Nob1/Toe1/Utp14a/Trub2/Rpp30/Elp1/Rrs1/Nop2/Tsr1/Wdr46/Aars/Elp3/Tut7/Gtpbp4/Thumpd3/Riok2/Ddx49/Utp15/Nat10/Pop1/Las1l/Ddx18/Nsun2/…	72
BP	GO:0022618	ribonucleoprotein complex assembly	58/979	223/23210	9.23924656709363e-30	3.02739312515101e-27	2.31921298038554e-27	Ddx3x/Strap/Rplp0/Rps2/Eif2s1/Rpl6/Srsf1/Dhx9/Ago2/Rpsa/Hsp90ab1/G3bp1/Prpf39/Rps25/Rpl3/Mrps2/Atxn2l/Ago1/Dhx30/Rpl11/Rpl24/Rps19/Atxn2/Ago3/Lsm14a/Srsf10/Eif4b/Prpf3/Eif3d/Rpf2/Mbnl1/Sf3b1/Srpk1/Psip1/Lsm4/Srpk2/Snrnp200/Usp4/Dync1h1/Cpsf6/Sart3/Srsf6/C1qbp/Adar/Prmt5/Prpf8/Ncbp1/Eif3a/Cpsf7/Xab2/Eif2s2/Rrs1/Nop2/Prpf6/Ddx28/Prpf31/Traf7/Ddx20	58
BP	GO:0044270	cellular nitrogen compound catabolic process	83/979	463/23210	1.42258814282054e-29	4.37001295122684e-27	3.34776170188754e-27	Hnrnpd/Vim/Syncrip/Elavl1/Ddx5/Hnrnpr/Gapdh/Gm10358/Hnrnpa0/Hnrnpm/Hnrnpu/Tnrc6b/Pabpc1/Acadl/Ybx1/Csde1/Khsrp/Dhx9/Ago2/Igf2bp1/Tardbp/Upf1/Aldob/Eri3/Hnrnpc/Pgk1/Fxr1/Ldha/Dhx36/Mov10/Xrn2/Ythdf3/Rgn/Uox/Ago1/Dkc1/Vcp/Ahcy/Fmr1/Larp1/Fxr2/Pkm/Ago3/Pgam1/Snd1/Aldh1l1/Thrap3/Tnrc6c/Tnrc6a/Fbp1/Aldoa/Lrpprc/Por/Acat1/Xrn1/Rida/Lsm4/Tpi1/Ythdf2/Spo11/Mtrex/Aifm1/Zc3hav1/Khk/Samd4/Ssb/Aldh6a1/Ncbp1/…	83
BP	GO:0046700	heterocycle catabolic process	83/979	469/23210	3.63459499252534e-29	1.05082555225071e-26	8.05012154072021e-27	Hnrnpd/Vim/Syncrip/Elavl1/Ddx5/Hnrnpr/Gapdh/Gm10358/Hnrnpa0/Hnrnpm/Hnrnpu/Tnrc6b/Pabpc1/Ybx1/Csde1/Khsrp/Dhx9/Ago2/Igf2bp1/Tardbp/Upf1/Aldob/Eri3/Hnrnpc/Pgk1/Fxr1/Ldha/Dhx36/Mov10/Xrn2/Ythdf3/Rgn/Uox/Ago1/Dkc1/Vcp/Ahcy/Fmr1/Larp1/Fxr2/Pkm/Ago3/Pgam1/Snd1/Aldh1l1/Thrap3/Tnrc6c/Tnrc6a/Fbp1/Aldoa/Gsta3/Aldh4a1/Lrpprc/Acat1/Xrn1/Rida/Lsm4/Tpi1/Ythdf2/Spo11/Mtrex/Aifm1/Zc3hav1/Khk/Samd4/Ssb/Aldh6a1/Nc…	83
BP	GO:0034655	nucleobase-containing compound catabolic process	75/979	425/23210	2.36564465439121e-26	6.45952415351822e-24	4.94848592324991e-24	Hnrnpd/Vim/Syncrip/Elavl1/Ddx5/Hnrnpr/Gapdh/Gm10358/Hnrnpa0/Hnrnpm/Hnrnpu/Tnrc6b/Pabpc1/Ybx1/Csde1/Khsrp/Dhx9/Ago2/Igf2bp1/Tardbp/Upf1/Aldob/Eri3/Hnrnpc/Pgk1/Fxr1/Ldha/Dhx36/Mov10/Xrn2/Ythdf3/Rgn/Ago1/Dkc1/Vcp/Ahcy/Fmr1/Larp1/Fxr2/Pkm/Ago3/Pgam1/Snd1/Thrap3/Tnrc6c/Tnrc6a/Fbp1/Aldoa/Lrpprc/Acat1/Xrn1/Rida/Lsm4/Tpi1/Ythdf2/Spo11/Mtrex/Aifm1/Zc3hav1/Khk/Samd4/Ssb/Ncbp1/Nudt18/Pfkl/Pfkm/Tut7/Pum1/Upf…	75
BP	GO:0006403	RNA localization	46/979	172/23210	2.07751939968387e-24	5.37421465760326e-22	4.11705645023224e-22	Hnrnpa2b1/Hnrnpa1/Hnrnpa3/Igf2bp3/Igf2bp2/Hnrnpu/Srsf1/Khsrp/Dhx9/Igf2bp1/Srsf7/Fbl/Myo1c/Dhx36/Stau1/Tcp1/Alyref/Sec13/Dkc1/Pura/Fmr1/Khdrbs1/Akap8l/Sfpq/Nop58/Nxf1/Cct4/Tst/Lrpprc/Cct2/Abce1/Poldip3/Cpsf6/Ssb/Ncbp1/Stau2/Rrs1/Ncbp3/Prpf6/Riok2/Nup62/Pnpt1/Rbm15b/Rbm27/Nup214/Ranbp2	46
BP	GO:0050684	regulation of mRNA processing	42/979	144/23210	5.12603022135078e-24	1.25972192689695e-21	9.65042636935355e-22	Hnrnpa2b1/Hspa8/Hnrnpl/Ddx5/Hnrnpk/Ddx17/Hnrnpu/Srsf1/Dhx9/Tia1/Srsf7/Dazap1/Tra2b/Dhx36/Fmr1/Khdrbs1/Srsf5/Snrnp70/Akr1c6/U2af2/Rbm7/Srsf10/Thrap3/Tra2a/Prdx6/Safb/Mbnl1/Snw1/Srpk1/Srsf2/Srpk2/Sltm/Srsf9/Cpsf6/Sart3/Srsf6/C1qbp/Ncbp1/Cpsf7/Rbm15/Rbm10/Rbm15b	42
BP	GO:0016072	rRNA metabolic process	52/979	230/23210	1.03567148938608e-23	2.42396446206313e-21	1.85694081079399e-21	Ddx17/Rpl7/Rps8/Ncl/Eri3/Ngdn/Rpl7a/Fbl/Rps24/Rps6/Rpl26/Mrpl1/Mrps9/Dkc1/Rpl11/Rps19/Rpl10a/Rps16/Utp11/Frg1/Smarca4/Mrm3/Rpf2/Top1/Rpl35/Cavin1/Smarcb1/Xrn1/Ddx21/Mtrex/Dimt1/Ddx56/Nsa2/Ddx24/Rps7/Rpp38/Nob1/Utp14a/Rpp30/Rrs1/Nop2/Tsr1/Wdr46/Gtpbp4/Riok2/Ddx49/Utp15/Nat10/Las1l/Ddx18/Sart1/Nol10	52
BP	GO:0043484	regulation of RNA splicing	41/979	139/23210	1.10256137305037e-23	2.46322234024663e-21	1.88701532602927e-21	Hnrnpa2b1/Hspa8/Hnrnpl/Ddx5/Hnrnpk/Ddx17/Hnrnpu/Srsf1/Hnrnph1/Tia1/Srsf7/Hnrnpf/Rps13/Dazap1/Tra2b/Hnrnpll/Fmr1/Khdrbs1/Srsf5/Snrnp70/Akr1c6/Polr2a/U2af2/Rbm7/Srsf10/Thrap3/Ahnak/Tra2a/Prdx6/Zfp326/Mbnl1/Snw1/Srsf2/Srsf9/Sart3/Srsf6/C1qbp/Ncbp1/Rbm15/Rbm10/Rbm15b	41
BP	GO:0006364	rRNA processing	47/979	198/23210	1.66296966608707e-22	3.55369387339911e-20	2.72239931148442e-20	Ddx17/Rpl7/Rps8/Ncl/Eri3/Ngdn/Rpl7a/Fbl/Rps24/Rps6/Rpl26/Mrpl1/Mrps9/Dkc1/Rpl11/Rps19/Rpl10a/Rps16/Utp11/Frg1/Mrm3/Rpf2/Rpl35/Ddx21/Mtrex/Dimt1/Ddx56/Nsa2/Ddx24/Rps7/Rpp38/Nob1/Utp14a/Rpp30/Rrs1/Nop2/Tsr1/Wdr46/Gtpbp4/Riok2/Ddx49/Utp15/Nat10/Las1l/Ddx18/Sart1/Nol10	47
BP	GO:0006401	RNA catabolic process	51/979	238/23210	3.70132133696638e-22	7.57999765466239e-20	5.80685369400383e-20	Hnrnpd/Vim/Syncrip/Elavl1/Ddx5/Hnrnpr/Hnrnpa0/Hnrnpm/Hnrnpu/Tnrc6b/Pabpc1/Ybx1/Csde1/Khsrp/Dhx9/Ago2/Igf2bp1/Tardbp/Upf1/Hnrnpc/Fxr1/Dhx36/Mov10/Ythdf3/Ago1/Dkc1/Fmr1/Larp1/Fxr2/Ago3/Snd1/Thrap3/Tnrc6c/Tnrc6a/Lrpprc/Xrn1/Rida/Lsm4/Ythdf2/Mtrex/Zc3hav1/Samd4/Ssb/Ncbp1/Tut7/Pum1/Upf2/Rbm10/Pop1/Pnpt1/Helz2	51
BP	GO:0017148	negative regulation of translation	39/979	136/23210	4.2586679279642e-22	8.37254114637761e-20	6.4140021803486e-20	Hnrnpd/Rps3/Ddx3x/Syncrip/Hnrnpr/Gapdh/Tnrc6b/Eif2s1/Rack1/Ilf3/Khsrp/Ago2/Igf2bp1/Tia1/Upf1/Ncl/Fxr1/Dhx36/Mov10/Ythdf3/Ago1/Fmr1/Larp1/Fxr2/Eif4g1/Ago3/Caprin1/Tnrc6c/Tnrc6a/Xrn1/Rida/Ythdf2/Eif2ak2/Eif4e/Samd4/Cpeb4/Eprs/Pum1/Calr	39
BP	GO:0048024	regulation of mRNA splicing, via spliceosome	34/979	105/23210	2.51226384940201e-21	4.74914493069649e-19	3.638205582717e-19	Hnrnpa2b1/Hspa8/Hnrnpl/Ddx5/Hnrnpk/Ddx17/Hnrnpu/Srsf1/Tia1/Srsf7/Dazap1/Tra2b/Fmr1/Khdrbs1/Srsf5/Snrnp70/Akr1c6/U2af2/Rbm7/Srsf10/Thrap3/Tra2a/Prdx6/Mbnl1/Snw1/Srsf2/Srsf9/Sart3/Srsf6/C1qbp/Ncbp1/Rbm15/Rbm10/Rbm15b	34
BP	GO:0006402	mRNA catabolic process	46/979	207/23210	8.59083285159275e-21	1.56384975798438e-18	1.19802764561978e-18	Hnrnpd/Vim/Syncrip/Elavl1/Ddx5/Hnrnpr/Hnrnpa0/Hnrnpm/Hnrnpu/Tnrc6b/Pabpc1/Ybx1/Csde1/Khsrp/Dhx9/Ago2/Igf2bp1/Tardbp/Upf1/Hnrnpc/Fxr1/Dhx36/Mov10/Ythdf3/Ago1/Fmr1/Larp1/Fxr2/Ago3/Thrap3/Tnrc6c/Tnrc6a/Xrn1/Rida/Lsm4/Ythdf2/Zc3hav1/Samd4/Ssb/Ncbp1/Tut7/Pum1/Upf2/Rbm10/Pnpt1/Helz2	46
BP	GO:0034249	negative regulation of cellular amide metabolic process	40/979	156/23210	1.1617646032283e-20	2.03931179459539e-18	1.5622676638149e-18	Hnrnpd/Rps3/Ddx3x/Syncrip/Hnrnpr/Gapdh/Tnrc6b/Eif2s1/Rack1/Ilf3/Khsrp/Ago2/Igf2bp1/Tia1/Upf1/Ncl/Fxr1/Dhx36/Mov10/Ythdf3/Ago1/Fmr1/Larp1/Fxr2/Eif4g1/Ago3/Caprin1/Tnrc6c/Tnrc6a/Xrn1/Rida/Ythdf2/Eif2ak2/Eif4e/Samd4/Cpeb4/Prnp/Eprs/Pum1/Calr	40
BP	GO:0061013	regulation of mRNA catabolic process	35/979	122/23210	5.64950145812496e-20	9.57493091954626e-18	7.33512403474155e-18	Hnrnpd/Vim/Syncrip/Elavl1/Hnrnpr/Hnrnpa0/Hnrnpm/Hnrnpu/Tnrc6b/Pabpc1/Ybx1/Khsrp/Dhx9/Ago2/Igf2bp1/Tardbp/Upf1/Hnrnpc/Fxr1/Dhx36/Mov10/Ythdf3/Fmr1/Larp1/Fxr2/Thrap3/Tnrc6c/Tnrc6a/Rida/Ythdf2/Zc3hav1/Samd4/Pum1/Rbm10/Pnpt1	35
BP	GO:0050657	nucleic acid transport	38/979	148/23210	1.02203927587056e-19	1.62042678738832e-17	1.24136994559897e-17	Hnrnpa2b1/Hnrnpa1/Hnrnpa3/Igf2bp3/Igf2bp2/Hnrnpu/Srsf1/Khsrp/Dhx9/Igf2bp1/Srsf7/Myo1c/Stau1/Alyref/Sec13/Pura/Fmr1/Khdrbs1/Akap8l/Sfpq/Nxf1/Tst/Lrpprc/Abce1/Poldip3/Cpsf6/Ssb/Ncbp1/Stau2/Rrs1/Ncbp3/Riok2/Nup62/Pnpt1/Rbm15b/Rbm27/Nup214/Ranbp2	38
BP	GO:0050658	RNA transport	38/979	148/23210	1.02203927587056e-19	1.62042678738832e-17	1.24136994559897e-17	Hnrnpa2b1/Hnrnpa1/Hnrnpa3/Igf2bp3/Igf2bp2/Hnrnpu/Srsf1/Khsrp/Dhx9/Igf2bp1/Srsf7/Myo1c/Stau1/Alyref/Sec13/Pura/Fmr1/Khdrbs1/Akap8l/Sfpq/Nxf1/Tst/Lrpprc/Abce1/Poldip3/Cpsf6/Ssb/Ncbp1/Stau2/Rrs1/Ncbp3/Riok2/Nup62/Pnpt1/Rbm15b/Rbm27/Nup214/Ranbp2	38
BP	GO:0051236	establishment of RNA localization	38/979	151/23210	2.17487432636032e-19	3.34047103564406e-17	2.55905442940489e-17	Hnrnpa2b1/Hnrnpa1/Hnrnpa3/Igf2bp3/Igf2bp2/Hnrnpu/Srsf1/Khsrp/Dhx9/Igf2bp1/Srsf7/Myo1c/Stau1/Alyref/Sec13/Pura/Fmr1/Khdrbs1/Akap8l/Sfpq/Nxf1/Tst/Lrpprc/Abce1/Poldip3/Cpsf6/Ssb/Ncbp1/Stau2/Rrs1/Ncbp3/Riok2/Nup62/Pnpt1/Rbm15b/Rbm27/Nup214/Ranbp2	38
BP	GO:0015931	nucleobase-containing compound transport	41/979	181/23210	5.35074574714668e-19	7.96936828703816e-17	6.10514116030102e-17	Hnrnpa2b1/Hnrnpa1/Hnrnpa3/Igf2bp3/Igf2bp2/Hnrnpu/Srsf1/Khsrp/Dhx9/Igf2bp1/Srsf7/Myo1c/Stau1/Alyref/Slc25a4/Sec13/Pura/Fmr1/Khdrbs1/Akap8l/Sfpq/Nxf1/Tst/Lrpprc/Abce1/Poldip3/Cpsf6/Ssb/Ncbp1/Stau2/Rrs1/Slc25a24/Ncbp3/Riok2/Nup62/Pnpt1/Rbm15b/Rbm27/Nup214/Epg5/Ranbp2	41
BP	GO:0045727	positive regulation of translation	33/979	120/23210	2.73485267742654e-18	3.95347085575042e-16	3.02865883193645e-16	Hnrnpd/Vim/Ddx3x/Elavl1/Hnrnpl/Krt17/Rps9/Dhx9/Fxr1/Mrps27/Dhx36/Ythdf3/Rpl26/Fmr1/Khdrbs1/Eef2/Fxr2/Rbms3/Ythdf1/Abcf1/Eif3d/Ythdf2/Thbs1/Eif3c/Trmt10c/Poldip3/Eif4g3/Samd4/C1qbp/Ngrn/Trub2/Eif2b5/Nat10	33
BP	GO:1903312	negative regulation of mRNA metabolic process	27/979	81/23210	1.39018718819185e-17	1.90066563344797e-15	1.45605417804645e-15	Hnrnpd/Hnrnpa2b1/Syncrip/Elavl1/Hnrnpl/Hnrnpk/Hnrnpa0/Hnrnpu/Pabpc1/Ybx1/Dhx9/Igf2bp1/Tardbp/Srsf7/Hnrnpc/Tra2b/Fmr1/Larp1/Akr1c6/U2af2/Bag4/Srsf10/Thrap3/Srsf9/Srsf6/C1qbp/Rbm10	27
BP	GO:0006091	generation of precursor metabolites and energy	58/979	379/23210	1.39214573355294e-17	1.90066563344797e-15	1.45605417804645e-15	Gapdh/Gm10358/Mecp2/Mup1/Aldob/Pgk1/Ldha/Ppp1ca/Vcp/Ppp1cb/Cat/Gnmt/Mybbp1a/Pkm/Pgam1/Gys1/Suclg2/Agl/Idh1/Mdh2/Sdha/Fbp1/Aldoa/Slc25a12/Idh2/Cs/Aco2/Acat1/Cavin3/Cycs/Cyc1/Tpi1/Sdhb/Cox4i1/Trap1/Slc25a13/Gfpt1/Cox5a/Suclg1/Pygb/Inpp5k/Acadm/Khk/Gaa/Adh1/Hmgcll1/Gbe1/Mdh1/Pfkl/Pfkm/Etfdh/Hk2/Pgm2/Tkfc/Pnpt1/Dlat/Aco1/Ogdhl	58
BP	GO:0006520	cellular amino acid metabolic process	46/979	261/23210	1.37010869453195e-16	1.82002276584446e-14	1.39427561887362e-14	Mecp2/Mtap/Cps1/Qars/Arg1/P4hb/Ass1/Bhmt/Ahcy/Hpd/Mat1a/Gnmt/Glud1/Glul/Got2/Fah/Farsa/Tst/Psat1/Aldh4a1/Acat1/Qdpr/Mthfd1/Ivd/Blmh/Gfpt1/Cad/Aimp1/Otc/Cth/Aldh6a1/Hmgcll1/Asl/Eprs/Kars/Got1/Asns/Tars/Aars/Ftcd/Gart/Lars/Oat/Hal/Aasdh/Plod3	46
BP	GO:0034250	positive regulation of cellular amide metabolic process	34/979	144/23210	1.42669205748005e-16	1.84531354276696e-14	1.41365027412913e-14	Hnrnpd/Vim/Ddx3x/Elavl1/Hnrnpl/Krt17/Rps9/Dhx9/Fxr1/Mrps27/Dhx36/Ythdf3/Rpl26/Fmr1/Khdrbs1/Eef2/Fxr2/Rbms3/Ythdf1/Abcf1/Eif3d/Ccn1/Ythdf2/Thbs1/Eif3c/Trmt10c/Poldip3/Eif4g3/Samd4/C1qbp/Ngrn/Trub2/Eif2b5/Nat10	34
BP	GO:0000380	alternative mRNA splicing, via spliceosome	25/979	76/23210	3.15953615290437e-16	3.98182569013461e-14	3.05038078783777e-14	Hnrnpa1/Hnrnpl/Ddx5/Ddx17/Hnrnpm/Hnrnpu/Srsf1/Dhx9/Srsf7/Tra2b/Fmr1/Khdrbs1/Srsf5/Sfpq/Rbm7/Srsf10/Thrap3/Mbnl1/Srsf2/Srsf9/Sart3/Srsf6/Rbm15/Rbm10/Rbm15b	25
BP	GO:0043488	regulation of mRNA stability	28/979	98/23210	3.34559956516366e-16	4.11090546569485e-14	3.14926569594485e-14	Hnrnpd/Vim/Syncrip/Elavl1/Hnrnpr/Hnrnpa0/Hnrnpm/Hnrnpu/Ybx1/Khsrp/Dhx9/Igf2bp1/Tardbp/Upf1/Hnrnpc/Fxr1/Dhx36/Mov10/Ythdf3/Fmr1/Larp1/Fxr2/Thrap3/Rida/Ythdf2/Samd4/Pum1/Rbm10	28
BP	GO:0043487	regulation of RNA stability	29/979	107/23210	4.71064625869337e-16	5.64703081987266e-14	4.32605434334947e-14	Hnrnpd/Vim/Syncrip/Elavl1/Hnrnpr/Hnrnpa0/Hnrnpm/Hnrnpu/Ybx1/Khsrp/Dhx9/Igf2bp1/Tardbp/Upf1/Hnrnpc/Fxr1/Dhx36/Mov10/Ythdf3/Dkc1/Fmr1/Larp1/Fxr2/Thrap3/Rida/Ythdf2/Samd4/Pum1/Rbm10	29
BP	GO:0002181	cytoplasmic translation	27/979	94/23210	9.76599265133257e-16	1.14285366384047e-13	8.75512674531744e-14	Rplp0/Rps2/Rpl6/Dhx9/Rpsa/Dhx36/Rpl26/Drg1/Fmr1/Rpl8/Eef2/Rpl11/Rpl19/Rpl24/Rpl10a/Eif4b/Rpl15/Eif3d/Rpl17/Ythdf2/Rpl29/Eif4a1/Zc3h15/Cpeb4/Eif3a/Eif2s2/Aars	27
BP	GO:0044282	small molecule catabolic process	49/979	311/23210	1.46513563368143e-15	1.67468410221959e-13	1.28293516809754e-13	Acadl/Aldob/Ldha/Etfa/Fabp1/Arg1/Acaa2/Uox/Hadha/Etfb/Ahcy/Hpd/Mat1a/Akr1a1/Glud1/Acaa1a/Aldh1l1/Got2/Fah/Aldh4a1/Acat1/Qdpr/Ivd/Tpi1/Blmh/Decr1/Inpp5k/Acadm/Sord/Khk/Otc/Aldh6a1/Adh1/Hmgcll1/Ces1d/Acads/Got1/Nudt18/Pfkl/Pfkm/Ftcd/Hadhb/Oat/Etfdh/Hal/Pgm2/Tkfc/Acadvl/Acad11	49
BP	GO:1903313	positive regulation of mRNA metabolic process	26/979	90/23210	2.8472710062766e-15	3.18053113542034e-13	2.43652832283527e-13	Hnrnpd/Hspa8/Hnrnpr/Tnrc6b/Pabpc1/Khsrp/Ago2/Upf1/Dazap1/Tra2b/Dhx36/Mov10/Ythdf3/Snrnp70/Thrap3/Tnrc6c/Tnrc6a/Tra2a/Prdx6/Snw1/Rida/Ythdf2/Zc3hav1/Ncbp1/Pum1/Pnpt1	26
BP	GO:0044403	symbiont process	51/979	343/23210	4.31768432413381e-15	4.71587076735948e-13	3.61271504735126e-13	Ddx3x/Hspa8/Ddx5/Gapdh/Pabpc1/Ilf3/Dhx9/Tardbp/Anxa2/Hsp90ab1/Fn1/Pcbp1/Trim28/Arg1/Pfn1/Stau1/Hspd1/P4hb/Tcp1/Gsn/Pcbp2/Ddb1/Vcp/Fmr1/Larp1/Trim25/Ppia/Pdcd6ip/Ppib/Smarca4/Eif3d/Snw1/Trim56/Smarcb1/Srpk1/Srpk2/Gpx1/Eif2ak2/Inpp5k/Sp1/Zc3hav1/Ssb/Eif3l/Adar/Eif3a/Fbln1/Pcx/Ythdc2/Cul4a/Eif3b/Setdb1	51
BP	GO:0015980	energy derivation by oxidation of organic compounds	43/979	254/23210	6.02665155703156e-15	6.43934617452394e-13	4.93302805938259e-13	Mecp2/Mup1/Ldha/Ppp1ca/Vcp/Ppp1cb/Cat/Gnmt/Mybbp1a/Gys1/Suclg2/Agl/Idh1/Mdh2/Sdha/Slc25a12/Idh2/Cs/Aco2/Cavin3/Cycs/Cyc1/Sdhb/Cox4i1/Trap1/Slc25a13/Gfpt1/Cox5a/Suclg1/Pygb/Inpp5k/Acadm/Khk/Gaa/Gbe1/Mdh1/Pfkm/Etfdh/Pgm2/Pnpt1/Dlat/Aco1/Ogdhl	43
BP	GO:1901605	alpha-amino acid metabolic process	37/979	193/23210	8.46563719165035e-15	8.8528950631833e-13	6.78198975017544e-13	Mecp2/Mtap/Cps1/Arg1/P4hb/Ass1/Bhmt/Ahcy/Hpd/Mat1a/Gnmt/Glud1/Glul/Got2/Fah/Tst/Psat1/Aldh4a1/Acat1/Qdpr/Mthfd1/Ivd/Blmh/Gfpt1/Cad/Otc/Cth/Aldh6a1/Hmgcll1/Asl/Got1/Asns/Ftcd/Gart/Oat/Hal/Plod3	37
BP	GO:0016032	viral process	45/979	283/23210	1.51286505847559e-14	1.5491107838349e-12	1.18673647240509e-12	Ddx3x/Hspa8/Ddx5/Pabpc1/Ilf3/Dhx9/Tardbp/Anxa2/Hsp90ab1/Pcbp1/Trim28/Pfn1/Stau1/P4hb/Gsn/Pcbp2/Ddb1/Vcp/Fmr1/Larp1/Trim25/Ppia/Pdcd6ip/Ppib/Smarca4/Eif3d/Snw1/Trim56/Smarcb1/Srpk1/Srpk2/Eif2ak2/Inpp5k/Sp1/Zc3hav1/Ssb/Eif3l/Adar/Eif3a/Fbln1/Pcx/Ythdc2/Cul4a/Eif3b/Setdb1	45
BP	GO:0006413	translational initiation	27/979	104/23210	1.5520851759241e-14	1.55683645707489e-12	1.19265492465747e-12	Ddx3x/Rps2/Eif2s1/Ago2/Ythdf3/Fmr1/Khdrbs1/Larp1/Eif4g1/Ythdf1/Eif4b/Abcf1/Eif3d/Ythdf2/Abce1/Eif4e/Eif4a1/Eif3c/Eif4g3/Paip1/Eif3l/Ncbp1/Eif3a/Eif2s2/Eif2b5/Eif3b/Dhx29	27
BP	GO:0006732	coenzyme metabolic process	48/979	331/23210	7.34834719894212e-14	7.2234252965601e-12	5.53369219591915e-12	Gapdh/Gm10358/Aldob/Pgk1/Ldha/Rgn/Acaa2/Vcp/Ahcy/Mat1a/Gnmt/Akr1a1/Dnmt1/Pkm/Ldhb/Pgam1/Suclg2/Aldh1l1/Idh1/Mdh2/Hmgcs2/Fbp1/Aldoa/Idh2/Cs/Acat1/Qdpr/Mthfd1/Tpi1/Atic/Suclg1/Tkt/Khk/Ces1d/Scp2/Mdh1/Dmgdh/Nfs1/Pfkl/Pfkm/Gart/Hk2/G6pdx/Tkfc/Nnt/Me1/Dlat/Mthfd1l	48
BP	GO:0000381	regulation of alternative mRNA splicing, via spliceosome	21/979	64/23210	7.95659374537064e-14	7.66797220754837e-12	5.87424888074113e-12	Hnrnpl/Ddx5/Ddx17/Hnrnpu/Srsf1/Srsf7/Tra2b/Fmr1/Khdrbs1/Srsf5/Rbm7/Srsf10/Thrap3/Mbnl1/Srsf2/Srsf9/Sart3/Srsf6/Rbm15/Rbm10/Rbm15b	21
BP	GO:0043903	regulation of symbiosis, encompassing mutualism through parasitism	36/979	198/23210	1.0602519457973e-13	1.00214198338341e-11	7.67716844153227e-12	Ddx3x/Hspa8/Ddx5/Gapdh/Pabpc1/Ilf3/Dhx9/Tardbp/Anxa2/Trim28/Arg1/Pfn1/Stau1/P4hb/Gsn/Ddb1/Fmr1/Larp1/Trim25/Ppia/Ppib/Smarca4/Snw1/Trim56/Smarcb1/Srpk1/Srpk2/Eif2ak2/Inpp5k/Sp1/Zc3hav1/Adar/Fbln1/Pcx/Ythdc2/Setdb1	36
BP	GO:0050792	regulation of viral process	34/979	183/23210	2.68254989935995e-13	2.48768542553852e-11	1.90575590665552e-11	Ddx3x/Hspa8/Ddx5/Pabpc1/Ilf3/Dhx9/Tardbp/Anxa2/Trim28/Pfn1/Stau1/P4hb/Gsn/Ddb1/Fmr1/Larp1/Trim25/Ppia/Ppib/Smarca4/Snw1/Trim56/Smarcb1/Srpk1/Srpk2/Eif2ak2/Inpp5k/Sp1/Zc3hav1/Adar/Fbln1/Pcx/Ythdc2/Setdb1	34
BP	GO:0044419	interspecies interaction between organisms	53/979	408/23210	3.41041960193422e-13	3.10411339694569e-11	2.37798653335648e-11	Ddx3x/Hspa8/Ddx5/Gapdh/Pabpc1/Ilf3/Mecp2/Dhx9/Tardbp/Anxa2/Hsp90ab1/Fn1/Pcbp1/Trim28/Arg1/Pfn1/Stau1/Hspd1/P4hb/Tcp1/Gsn/Pcbp2/Ddb1/Vcp/Fmr1/Larp1/Trim25/Ppia/Pdcd6ip/Rps19/Ppib/Smarca4/Eif3d/Snw1/Trim56/Smarcb1/Srpk1/Srpk2/Gpx1/Eif2ak2/Inpp5k/Sp1/Zc3hav1/Ssb/Eif3l/Adar/Eif3a/Fbln1/Pcx/Ythdc2/Cul4a/Eif3b/Setdb1	53
BP	GO:0072350	tricarboxylic acid metabolic process	16/979	37/23210	4.97818432308886e-13	4.44868653599668e-11	3.40803164089739e-11	Ass1/Glud1/Suclg2/Idh1/Mdh2/Sdha/Idh2/Cs/Aco2/Sdhb/Suclg1/Asl/Mdh1/Dlat/Aco1/Ogdhl	16
BP	GO:0016054	organic acid catabolic process	36/979	213/23210	1.0326596872999e-12	8.90442519838422e-11	6.82146574602353e-11	Acadl/Etfa/Fabp1/Arg1/Acaa2/Hadha/Etfb/Ahcy/Hpd/Mat1a/Akr1a1/Glud1/Acaa1a/Aldh1l1/Got2/Fah/Aldh4a1/Acat1/Qdpr/Ivd/Blmh/Decr1/Acadm/Otc/Aldh6a1/Hmgcll1/Ces1d/Acads/Got1/Ftcd/Hadhb/Oat/Etfdh/Hal/Acadvl/Acad11	36
BP	GO:0046395	carboxylic acid catabolic process	36/979	213/23210	1.0326596872999e-12	8.90442519838422e-11	6.82146574602353e-11	Acadl/Etfa/Fabp1/Arg1/Acaa2/Hadha/Etfb/Ahcy/Hpd/Mat1a/Akr1a1/Glud1/Acaa1a/Aldh1l1/Got2/Fah/Aldh4a1/Acat1/Qdpr/Ivd/Blmh/Decr1/Acadm/Otc/Aldh6a1/Hmgcll1/Ces1d/Acads/Got1/Ftcd/Hadhb/Oat/Etfdh/Hal/Acadvl/Acad11	36
BP	GO:0048524	positive regulation of viral process	22/979	84/23210	3.48404654877537e-12	2.95242910124672e-10	2.26178484663694e-10	Ddx3x/Hspa8/Pabpc1/Dhx9/Anxa2/Pfn1/Stau1/P4hb/Ddb1/Fmr1/Larp1/Ppia/Ppib/Smarca4/Snw1/Smarcb1/Srpk1/Srpk2/Sp1/Adar/Pcx/Ythdc2	22
BP	GO:0016458	gene silencing	39/979	260/23210	5.64896012308188e-12	4.7058710177877e-10	3.60505447997572e-10	Hnrnpa2b1/Elavl1/Ddx5/Ddx17/Tnrc6b/Pabpc1/Mecp2/Dhx9/Ago2/Fxr1/Mov10/Trim28/Ago1/Fmr1/H1f5/Eif4g1/Dnmt1/H1f0/Ago3/Snd1/Tnrc6c/Tnrc6a/Smarca4/Prkra/Srrt/Mrpl44/Arid1a/Adar/Znfx1/Ncbp1/Zc3h7a/Ubtf/Zc3h7b/Tut7/Pum1/Smchd1/Setdb1/Helz/Smarca5	39
BP	GO:0043648	dicarboxylic acid metabolic process	22/979	86/23210	5.82904701091489e-12	4.77496100977445e-10	3.65798265930571e-10	Ass1/Glud1/Glul/Suclg2/Aldh1l1/Idh1/Got2/Mdh2/Sdha/Aldh4a1/Cs/Mthfd1/Sdhb/Atic/Suclg1/Asl/Got1/Mdh1/Pcx/Oat/Me1/Mthfd1l	22
BP	GO:0046394	carboxylic acid biosynthetic process	47/979	362/23210	7.69801961562824e-12	6.2025846575103e-10	4.75165076188131e-10	Gapdh/Gm10358/Acadl/Aldob/Mtap/Cps1/Pgk1/Anxa1/Ldha/Rgn/Ass1/Bhmt/Myo5a/Akr1a1/Glud1/Glul/Pkm/Ldhb/Pgam1/Got2/Fbp1/Pecr/Aldoa/Cltc/Psat1/Ap2a1/Mthfd1/Tpi1/Erlin2/Cad/Atic/Ugdh/Aldh1a1/Khk/Otc/Cth/Asl/Got1/Asns/Pfkl/Pfkm/Gart/Hk2/Tkfc/Acadvl/Plod3/Mthfd1l	47
BP	GO:0016053	organic acid biosynthetic process	47/979	363/23210	8.4925971792461e-12	6.73243792516042e-10	5.15755859255744e-10	Gapdh/Gm10358/Acadl/Aldob/Mtap/Cps1/Pgk1/Anxa1/Ldha/Rgn/Ass1/Bhmt/Myo5a/Akr1a1/Glud1/Glul/Pkm/Ldhb/Pgam1/Got2/Fbp1/Pecr/Aldoa/Cltc/Psat1/Ap2a1/Mthfd1/Tpi1/Erlin2/Cad/Atic/Ugdh/Aldh1a1/Khk/Otc/Cth/Asl/Got1/Asns/Pfkl/Pfkm/Gart/Hk2/Tkfc/Acadvl/Plod3/Mthfd1l	47
BP	GO:0061014	positive regulation of mRNA catabolic process	17/979	50/23210	9.77581751763478e-12	7.61722631415901e-10	5.8353736736621e-10	Hnrnpd/Hnrnpr/Tnrc6b/Pabpc1/Khsrp/Ago2/Upf1/Dhx36/Mov10/Ythdf3/Tnrc6c/Tnrc6a/Rida/Ythdf2/Zc3hav1/Pum1/Pnpt1	17
BP	GO:0006913	nucleocytoplasmic transport	41/979	289/23210	1.00736461936996e-11	7.61722631415901e-10	5.8353736736621e-10	Hnrnpa2b1/Hspa9/Hspa8/Ddx5/Lmna/Dhx9/Tardbp/Ywhae/Trim28/Ppp1r12a/Jup/Ppp1cc/Khdrbs1/Akap8l/Nxf1/Abce1/Poldip3/Cpsf6/Ssb/Adar/Smurf1/Cdh1/Kpna4/Ncbp1/Nemf/Kpnb1/Rangap1/Rrs1/Tnpo1/Bag3/Riok2/Nup62/Calr/Lsg1/Rbm15b/Akap13/Akap1/Ipo9/Rbm27/Nup214/Ranbp2	41
BP	GO:0051169	nuclear transport	41/979	289/23210	1.00736461936996e-11	7.61722631415901e-10	5.8353736736621e-10	Hnrnpa2b1/Hspa9/Hspa8/Ddx5/Lmna/Dhx9/Tardbp/Ywhae/Trim28/Ppp1r12a/Jup/Ppp1cc/Khdrbs1/Akap8l/Nxf1/Abce1/Poldip3/Cpsf6/Ssb/Adar/Smurf1/Cdh1/Kpna4/Ncbp1/Nemf/Kpnb1/Rangap1/Rrs1/Tnpo1/Bag3/Riok2/Nup62/Calr/Lsg1/Rbm15b/Akap13/Akap1/Ipo9/Rbm27/Nup214/Ranbp2	41
BP	GO:1902369	negative regulation of RNA catabolic process	18/979	58/23210	1.39669357526405e-11	1.04011347309437e-09	7.96805888153032e-10	Hnrnpd/Syncrip/Elavl1/Hnrnpa0/Hnrnpu/Pabpc1/Ybx1/Dhx9/Igf2bp1/Tardbp/Hnrnpc/Dhx36/Dkc1/Fmr1/Larp1/Thrap3/Lrpprc/Rbm10	18
BP	GO:0051028	mRNA transport	24/979	108/23210	1.67286086847852e-11	1.22718077142865e-09	9.40113641248652e-10	Hnrnpa2b1/Hnrnpa1/Hnrnpa3/Igf2bp3/Igf2bp2/Srsf1/Khsrp/Dhx9/Igf2bp1/Srsf7/Myo1c/Alyref/Sec13/Fmr1/Akap8l/Nxf1/Lrpprc/Poldip3/Ncbp1/Ncbp3/Nup62/Rbm15b/Nup214/Ranbp2	24
BP	GO:0033539	fatty acid beta-oxidation using acyl-CoA dehydrogenase	9/979	11/23210	2.07816602601902e-11	1.50208617910051e-09	1.1507120549644e-09	Acadl/Etfa/Etfb/Ivd/Acadm/Acads/Etfdh/Acadvl/Acad11	9
BP	GO:0040029	regulation of gene expression, epigenetic	40/979	284/23210	2.2662187595668e-11	1.61427031931461e-09	1.23665362364156e-09	Hnrnpa2b1/Elavl1/Ddx5/Hnrnpu/Tnrc6b/Mecp2/Dhx9/Ago2/Upf1/Fxr1/Mov10/Trim28/Ago1/Fmr1/H1f5/Eif4g1/Dnmt1/H1f0/Ago3/Tnrc6c/Tnrc6a/Smarca4/Prkra/Srrt/Gpx1/Mrpl44/Arid1a/Adar/Znfx1/Zc3h7a/Rbm15/Ubtf/Zc3h7b/Tut7/Pum1/Smchd1/Rbm15b/Setdb1/Helz/Smarca5	40
BP	GO:0019079	viral genome replication	24/979	111/23210	3.10283129598598e-11	2.17863083139587e-09	1.66899662341983e-09	Ddx3x/Hspa8/Ddx5/Pabpc1/Ilf3/Pcbp1/Trim28/Stau1/Pcbp2/Ddb1/Vcp/Fmr1/Larp1/Ppia/Ppib/Smarcb1/Srpk1/Srpk2/Eif2ak2/Inpp5k/Zc3hav1/Adar/Ythdc2/Setdb1	24
BP	GO:0031047	gene silencing by RNA	29/979	162/23210	3.90397230958845e-11	2.70253857769398e-09	2.07034973334291e-09	Hnrnpa2b1/Elavl1/Ddx5/Ddx17/Tnrc6b/Pabpc1/Mecp2/Dhx9/Ago2/Fxr1/Mov10/Ago1/Fmr1/Eif4g1/Ago3/Snd1/Tnrc6c/Tnrc6a/Prkra/Srrt/Mrpl44/Adar/Znfx1/Ncbp1/Zc3h7a/Zc3h7b/Tut7/Pum1/Helz	29
BP	GO:0033119	negative regulation of RNA splicing	13/979	29/23210	4.47789551887417e-11	3.0567856215648e-09	2.34172986418317e-09	Hnrnpa2b1/Hnrnpl/Hnrnpk/Srsf7/Rps13/Tra2b/Akr1c6/U2af2/Srsf10/Srsf9/Srsf6/C1qbp/Rbm10	13
BP	GO:0048025	negative regulation of mRNA splicing, via spliceosome	12/979	24/23210	5.02234047380944e-11	3.38147992174978e-09	2.59047034964908e-09	Hnrnpa2b1/Hnrnpl/Hnrnpk/Srsf7/Tra2b/Akr1c6/U2af2/Srsf10/Srsf9/Srsf6/C1qbp/Rbm10	12
BP	GO:0016999	antibiotic metabolic process	26/979	133/23210	5.21072872531848e-11	3.4609096871541e-09	2.65131958043588e-09	Prdx1/Sod1/Cat/Akr1c6/Akr1a1/Suclg2/Idh1/Mdh2/Sdha/Prdx2/Prdx6/Idh2/Cs/Aco2/Cycs/Sdhb/Gpx1/Suclg1/Ugt1a1/Adh1/Mdh1/Pxdn/Dlat/Mthfd1l/Aco1/Ogdhl	26
BP	GO:0010035	response to inorganic substance	55/979	493/23210	5.39435105252327e-11	3.53509805642025e-09	2.70815350384221e-09	Hnrnpd/Rps3/Rack1/Mecp2/Aldob/Cps1/Anxa1/Prdx1/Fn1/Fabp1/Fus/Krt8/Dhx36/Iqgap1/Krt10/Rgn/Anxa5/Gsn/Ppp1ca/Anxa7/Ass1/Vcp/Fmr1/Sod1/Cat/Glud1/Trf/Asph/Fbp1/Prdx2/Slc25a12/Cpne1/Trap1/Slc25a13/Thbs1/Gpx1/Sord/Khk/Cdh1/Kpna4/Prnp/Sec31a/Pef1/Ppp2cb/Slc25a24/Lck/Jund/Gart/Fgg/Xdh/Kdm6b/Parp1/Aco1/Itpr3/Lct	55
BP	GO:0043902	positive regulation of multi-organism process	30/979	175/23210	5.54186672624888e-11	3.58398354730437e-09	2.74560350135627e-09	Ddx3x/Hspa8/Gapdh/Pabpc1/Dhx9/Ago2/Anxa2/Arg1/Pfn1/Stau1/P4hb/Ddb1/Fmr1/Larp1/Ppia/Ppib/Grn/Smarca4/Snw1/Smarcb1/Srpk1/Srpk2/Sp1/Zc3hav1/C1qbp/Adar/Ankrd17/Pcx/Ythdc2/Pum1	30
BP	GO:0019058	viral life cycle	32/979	199/23210	7.20075271493922e-11	4.59632462258783e-09	3.52113362424301e-09	Ddx3x/Hspa8/Ddx5/Pabpc1/Ilf3/Anxa2/Hsp90ab1/Pcbp1/Trim28/Stau1/P4hb/Gsn/Pcbp2/Ddb1/Vcp/Fmr1/Larp1/Trim25/Ppia/Pdcd6ip/Ppib/Trim56/Smarcb1/Srpk1/Srpk2/Eif2ak2/Inpp5k/Zc3hav1/Adar/Pcx/Ythdc2/Setdb1	32
BP	GO:0042273	ribosomal large subunit biogenesis	20/979	81/23210	1.07123274918036e-10	6.7501396951557e-09	5.17111949233216e-09	Rplp0/Rpl7/Rpl6/Rpl7a/Rpl26/Mrpl1/Rpl3/Dhx30/Rpl11/Rpl24/Rpl10a/Rpf2/Rpl35/Rrs1/Nop2/Gtpbp4/Ddx28/Las1l/Ddx18/Traf7	20
BP	GO:0043900	regulation of multi-organism process	47/979	391/23210	1.13520906283657e-10	7.06272473904017e-09	5.4105833681098e-09	Ddx3x/Hspa8/Ddx5/Gapdh/Pabpc1/Ilf3/Dhx9/Ago2/Tardbp/Anxa2/Trim28/Arg1/Pfn1/Stau1/P4hb/Gsn/Pcbp2/Ddb1/Fmr1/Larp1/Trim25/Ppia/Ppib/Grn/Prdx2/Smarca4/Snw1/Trim56/Smarcb1/Srpk1/Ythdf2/Srpk2/Eif2ak2/Inpp5k/Sp1/Zc3hav1/C1qbp/Adar/Ankrd17/Fbln1/Ppp2r1a/Pcx/Ythdc2/Pum1/Calr/Tkfc/Setdb1	47
BP	GO:0009060	aerobic respiration	19/979	73/23210	1.16593207793834e-10	7.16319520383367e-09	5.4875513720861e-09	Mup1/Vcp/Cat/Suclg2/Idh1/Mdh2/Sdha/Idh2/Cs/Aco2/Cycs/Sdhb/Cox4i1/Cox5a/Suclg1/Mdh1/Dlat/Aco1/Ogdhl	19
BP	GO:0006099	tricarboxylic acid cycle	13/979	31/23210	1.25800377494492e-10	7.63344265907935e-09	5.8477966250526e-09	Suclg2/Idh1/Mdh2/Sdha/Idh2/Cs/Aco2/Sdhb/Suclg1/Mdh1/Dlat/Aco1/Ogdhl	13
BP	GO:0042274	ribosomal small subunit biogenesis	18/979	66/23210	1.54494426049541e-10	9.26024517114017e-09	7.09405085981011e-09	Rps2/Rps8/Rpsa/Ngdn/Rps24/Rps6/Rps25/Mrps9/Rps19/Rps16/Rps7/Nob1/Rrs1/Tsr1/Wdr46/Riok2/Nat10/Nol10	18
BP	GO:0006101	citrate metabolic process	13/979	32/23210	2.03707193616915e-10	1.20629018870739e-08	9.24109868823974e-09	Suclg2/Idh1/Mdh2/Sdha/Idh2/Cs/Aco2/Sdhb/Suclg1/Mdh1/Dlat/Aco1/Ogdhl	13
BP	GO:1901606	alpha-amino acid catabolic process	19/979	76/23210	2.48483035727734e-10	1.45392157214502e-08	1.11381430927081e-08	Arg1/Ahcy/Hpd/Mat1a/Glud1/Got2/Fah/Aldh4a1/Acat1/Qdpr/Ivd/Blmh/Otc/Aldh6a1/Hmgcll1/Got1/Ftcd/Oat/Hal	19
BP	GO:0006457	protein folding	27/979	153/23210	2.56596292981983e-10	1.48373032941935e-08	1.13665008049109e-08	Hspa9/Hspa5/Hspa8/Hsp90b1/Dnajc10/Hsp90ab1/Pdia3/Hspd1/P4hb/Tcp1/Hspb1/Ppia/Ppib/Grn/Cct4/Canx/Cct5/Dnaja3/Fkbp9/Cct6a/Trap1/Cct2/Pdia4/Dnajb11/Pdia2/Calr/Ranbp2	27
BP	GO:0033120	positive regulation of RNA splicing	15/979	46/23210	3.21207310217765e-10	1.83573712758176e-08	1.4063140130342e-08	Hspa8/Hnrnpk/Srsf1/Dazap1/Tra2b/Hnrnpll/Srsf5/Snrnp70/Polr2a/U2af2/Thrap3/Tra2a/Prdx6/Snw1/Ncbp1	15
BP	GO:1903900	regulation of viral life cycle	26/979	145/23210	3.82643805270797e-10	2.13761617213452e-08	1.63757628050012e-08	Ddx3x/Hspa8/Ddx5/Pabpc1/Ilf3/Anxa2/Trim28/Stau1/P4hb/Gsn/Ddb1/Fmr1/Larp1/Trim25/Ppia/Ppib/Trim56/Srpk1/Srpk2/Eif2ak2/Inpp5k/Zc3hav1/Adar/Pcx/Ythdc2/Setdb1	26
BP	GO:0032984	protein-containing complex disassembly	32/979	212/23210	3.82726801928459e-10	2.13761617213452e-08	1.63757628050012e-08	Hspa8/Lima1/Tpm1/Tmod3/Capza2/Upf1/Twf1/Capza1/Arpc2/Sptbn1/Gsn/Sptan1/Smarcc2/Vcp/Smarcc1/Asph/Smarca4/Arhgef2/Wdr1/Smarcb1/Abce1/Arid1a/Lamp2/Tfip11/Smarcd2/Smarcd3/Eps8/Kif5b/Nsf/Map1s/Map1b/Epg5	32
BP	GO:0051168	nuclear export	25/979	135/23210	4.09023829386464e-10	2.25882260835334e-08	1.73042961290997e-08	Hnrnpa2b1/Hspa9/Dhx9/Ywhae/Khdrbs1/Akap8l/Nxf1/Abce1/Poldip3/Cpsf6/Ssb/Adar/Smurf1/Ncbp1/Nemf/Rangap1/Rrs1/Bag3/Riok2/Calr/Lsg1/Rbm15b/Akap13/Rbm27/Nup214	25
BP	GO:0042255	ribosome assembly	18/979	71/23210	5.74248070751874e-10	3.13603251971718e-08	2.40243900477129e-08	Ddx3x/Rplp0/Rps2/Rpl6/Rpsa/Rps25/Rpl3/Mrps2/Dhx30/Rpl11/Rpl24/Rps19/Rpf2/C1qbp/Rrs1/Nop2/Ddx28/Traf7	18
BP	GO:0043489	RNA stabilization	15/979	48/23210	6.33993335227514e-10	3.42426070620135e-08	2.62324367855271e-08	Hnrnpd/Syncrip/Elavl1/Hnrnpa0/Hnrnpu/Ybx1/Dhx9/Igf2bp1/Tardbp/Hnrnpc/Dhx36/Dkc1/Larp1/Thrap3/Rbm10	15
BP	GO:0010038	response to metal ion	36/979	269/23210	9.49862903140208e-10	5.07453931405883e-08	3.88748238504865e-08	Hnrnpd/Mecp2/Aldob/Fn1/Fus/Iqgap1/Krt10/Anxa5/Gsn/Ppp1ca/Anxa7/Ass1/Sod1/Glud1/Trf/Asph/Fbp1/Slc25a12/Cpne1/Slc25a13/Thbs1/Sord/Khk/Cdh1/Prnp/Sec31a/Pef1/Ppp2cb/Slc25a24/Lck/Jund/Fgg/Xdh/Aco1/Itpr3/Lct	36
BP	GO:0045333	cellular respiration	27/979	163/23210	1.11088038278519e-09	5.87094309826794e-08	4.49758814852587e-08	Mecp2/Mup1/Vcp/Cat/Mybbp1a/Suclg2/Idh1/Mdh2/Sdha/Slc25a12/Idh2/Cs/Aco2/Cycs/Cyc1/Sdhb/Cox4i1/Trap1/Slc25a13/Cox5a/Suclg1/Mdh1/Etfdh/Pnpt1/Dlat/Aco1/Ogdhl	27
BP	GO:1903829	positive regulation of cellular protein localization	38/979	297/23210	1.19361241589487e-09	6.23932917097814e-08	4.77979984892409e-08	Hnrnpk/Hnrnpm/Rack1/Tardbp/Hsp90ab1/Ywhae/Myo1c/Arpc2/Iqgap1/Trim28/Sptbn1/Sec16a/Tcp1/Jup/Dkc1/Snx27/Gnl3/Myo5a/Lgals3/Asph/Ppp1r9b/Cct4/Cct5/Cct6a/Cct2/Cdh1/Sqstm1/Prnp/Numa1/Kif5b/Prkci/Bag3/Riok2/Nup62/Itgb1/Parp1/Pcm1/Lrp1	38
BP	GO:1902373	negative regulation of mRNA catabolic process	15/979	50/23210	1.20597410222365e-09	6.23932917097814e-08	4.77979984892409e-08	Hnrnpd/Syncrip/Elavl1/Hnrnpa0/Hnrnpu/Pabpc1/Ybx1/Dhx9/Igf2bp1/Tardbp/Hnrnpc/Fmr1/Larp1/Thrap3/Rbm10	15
BP	GO:0031330	negative regulation of cellular catabolic process	34/979	247/23210	1.31936593569821e-09	6.75487872287158e-08	5.17474994736021e-08	Hnrnpd/Syncrip/Elavl1/Hnrnpa0/Hnrnpu/Pabpc1/Ybx1/Dhx9/Igf2bp1/Tardbp/Anxa2/Hnrnpc/Hsp90ab1/Dhx36/Klhl22/Rgn/Dkc1/Fmr1/Larp1/Eif4g1/Rpl11/Ccar2/Thrap3/Smarcc1/Fbp1/Sdcbp/Lrpprc/Rps7/Htra2/Vps35/Lars/Rbm10/Usp7/Wdr6	34
BP	GO:1903902	positive regulation of viral life cycle	16/979	58/23210	1.34245812117605e-09	6.80224913977352e-08	5.21103928317607e-08	Ddx3x/Hspa8/Pabpc1/Anxa2/Stau1/P4hb/Ddb1/Fmr1/Larp1/Ppia/Ppib/Srpk1/Srpk2/Adar/Pcx/Ythdc2	16
BP	GO:0031647	regulation of protein stability	36/979	275/23210	1.74414382618001e-09	8.7474152098722e-08	6.70118417427057e-08	Hspa8/Gapdh/Lmna/Tardbp/Phb/Cdkn2aip/Sec16a/Pfn1/Hspd1/Tcp1/Gsn/Rpl11/Ccar2/Ppib/Asph/Grn/Cct4/Prkra/Cct5/Dnaja3/Cct6a/Cct2/Usp4/Apoa1/Rps7/Lamp2/Prnp/Vps35/Rassf2/Gtpbp4/Bag3/Calr/Usp7/Ipo9/Nckap1/Usp9x	36
BP	GO:0045069	regulation of viral genome replication	20/979	94/23210	1.83291817287095e-09	9.07625350858008e-08	6.95309927722674e-08	Ddx3x/Hspa8/Ddx5/Pabpc1/Ilf3/Trim28/Stau1/Ddb1/Fmr1/Larp1/Ppia/Ppib/Srpk1/Srpk2/Eif2ak2/Inpp5k/Zc3hav1/Adar/Ythdc2/Setdb1	20
BP	GO:0035194	posttranscriptional gene silencing by RNA	24/979	134/23210	1.84664364365821e-09	9.07625350858008e-08	6.95309927722674e-08	Hnrnpa2b1/Elavl1/Ddx5/Tnrc6b/Mecp2/Dhx9/Ago2/Fxr1/Mov10/Ago1/Fmr1/Eif4g1/Ago3/Tnrc6c/Tnrc6a/Prkra/Srrt/Mrpl44/Adar/Zc3h7a/Zc3h7b/Tut7/Pum1/Helz	24
BP	GO:1901607	alpha-amino acid biosynthetic process	16/979	60/23210	2.32022971282344e-09	1.12910188500269e-07	8.6497776787592e-08	Mtap/Cps1/Ass1/Bhmt/Glud1/Glul/Got2/Psat1/Mthfd1/Cad/Otc/Cth/Asl/Got1/Asns/Plod3	16
BP	GO:0035196	production of miRNAs involved in gene silencing by miRNA	14/979	45/23210	2.52972270894902e-09	1.21897912887102e-07	9.33830560362294e-08	Hnrnpa2b1/Ddx5/Mecp2/Ago2/Ago1/Ago3/Prkra/Srrt/Mrpl44/Adar/Zc3h7a/Zc3h7b/Tut7/Pum1	14
BP	GO:0046496	nicotinamide nucleotide metabolic process	26/979	158/23210	2.60311210066002e-09	1.24216465774214e-07	9.51592435775257e-08	Gapdh/Gm10358/Aldob/Pgk1/Ldha/Vcp/Pkm/Ldhb/Pgam1/Idh1/Mdh2/Fbp1/Aldoa/Idh2/Tpi1/Tkt/Khk/Mdh1/Pfkl/Pfkm/Hk2/G6pdx/Tkfc/Nnt/Me1/Dlat	26
BP	GO:0016441	posttranscriptional gene silencing	24/979	137/23210	2.93101920752644e-09	1.3851884043262e-07	1.06115948434434e-07	Hnrnpa2b1/Elavl1/Ddx5/Tnrc6b/Mecp2/Dhx9/Ago2/Fxr1/Mov10/Ago1/Fmr1/Eif4g1/Ago3/Tnrc6c/Tnrc6a/Prkra/Srrt/Mrpl44/Adar/Zc3h7a/Zc3h7b/Tut7/Pum1/Helz	24
BP	GO:0050686	negative regulation of mRNA processing	12/979	32/23210	3.06693978879584e-09	1.43561991066015e-07	1.09979384706995e-07	Hnrnpa2b1/Hnrnpl/Hnrnpk/Srsf7/Tra2b/Akr1c6/U2af2/Srsf10/Srsf9/Srsf6/C1qbp/Rbm10	12
BP	GO:0019362	pyridine nucleotide metabolic process	26/979	160/23210	3.42851736742916e-09	1.58973234536927e-07	1.21785567262106e-07	Gapdh/Gm10358/Aldob/Pgk1/Ldha/Vcp/Pkm/Ldhb/Pgam1/Idh1/Mdh2/Fbp1/Aldoa/Idh2/Tpi1/Tkt/Khk/Mdh1/Pfkl/Pfkm/Hk2/G6pdx/Tkfc/Nnt/Me1/Dlat	26
BP	GO:0051702	interaction with symbiont	18/979	79/23210	3.69867317173194e-09	1.69896996626752e-07	1.30153998379588e-07	Hspa8/Gapdh/Tardbp/Anxa2/Fn1/Arg1/Hspd1/Ddb1/Fmr1/Ppib/Smarca4/Snw1/Smarcb1/Gpx1/Inpp5k/Sp1/Pcx/Ythdc2	18
BP	GO:0035195	gene silencing by miRNA	23/979	128/23210	3.75189022780123e-09	1.70745745089288e-07	1.3080420414079e-07	Hnrnpa2b1/Elavl1/Ddx5/Tnrc6b/Mecp2/Dhx9/Ago2/Fxr1/Mov10/Ago1/Fmr1/Eif4g1/Ago3/Tnrc6c/Tnrc6a/Prkra/Srrt/Mrpl44/Adar/Zc3h7a/Zc3h7b/Tut7/Pum1	23
BP	GO:0045070	positive regulation of viral genome replication	12/979	33/23210	4.63481225829326e-09	2.08991763756985e-07	1.60103558164317e-07	Ddx3x/Hspa8/Pabpc1/Stau1/Ddb1/Larp1/Ppia/Ppib/Srpk1/Srpk2/Adar/Ythdc2	12
BP	GO:0031050	dsRNA processing	14/979	47/23210	4.78669849925878e-09	2.11951559674387e-07	1.62370986551434e-07	Hnrnpa2b1/Ddx5/Mecp2/Ago2/Ago1/Ago3/Prkra/Srrt/Mrpl44/Adar/Zc3h7a/Zc3h7b/Tut7/Pum1	14
BP	GO:0070918	production of small RNA involved in gene silencing by RNA	14/979	47/23210	4.78669849925878e-09	2.11951559674387e-07	1.62370986551434e-07	Hnrnpa2b1/Ddx5/Mecp2/Ago2/Ago1/Ago3/Prkra/Srrt/Mrpl44/Adar/Zc3h7a/Zc3h7b/Tut7/Pum1	14
BP	GO:0008652	cellular amino acid biosynthetic process	16/979	63/23210	5.04503496377565e-09	2.2139595399069e-07	1.69606109637458e-07	Mtap/Cps1/Ass1/Bhmt/Glud1/Glul/Got2/Psat1/Mthfd1/Cad/Otc/Cth/Asl/Got1/Asns/Plod3	16
BP	GO:0006900	vesicle budding from membrane	15/979	55/23210	5.23192680567314e-09	2.27565665928172e-07	1.74332577400026e-07	Anxa2/Sec23a/Sec16a/Sec13/Sec23b/Sec24b/Sec24d/Dnm1/Dnm2/Myo18a/Sec31a/Pef1/Prkci/Ap3d1/Ap3b1	15
BP	GO:0009063	cellular amino acid catabolic process	19/979	90/23210	5.33505330069661e-09	2.30015675201086e-07	1.76209470513313e-07	Arg1/Ahcy/Hpd/Mat1a/Glud1/Got2/Fah/Aldh4a1/Acat1/Qdpr/Ivd/Blmh/Otc/Aldh6a1/Hmgcll1/Got1/Ftcd/Oat/Hal	19
BP	GO:0016052	carbohydrate catabolic process	24/979	142/23210	6.14056792941208e-09	2.62442533678786e-07	2.01050906027524e-07	Gapdh/Gm10358/Aldob/Pgk1/Ldha/Ppp1ca/Ppp1cb/Akr1a1/Pkm/Pgam1/Agl/Fbp1/Aldoa/Tpi1/Pygb/Sord/Khk/Gaa/Man2c1/Pfkl/Pfkm/Hk2/Pgm2/Tkfc	24
BP	GO:0072524	pyridine-containing compound metabolic process	26/979	165/23210	6.68530939357625e-09	2.82800785347083e-07	2.16646872449861e-07	Gapdh/Gm10358/Aldob/Pgk1/Ldha/Vcp/Pkm/Ldhb/Pgam1/Idh1/Mdh2/Fbp1/Aldoa/Idh2/Tpi1/Tkt/Khk/Mdh1/Pfkl/Pfkm/Hk2/G6pdx/Tkfc/Nnt/Me1/Dlat	26
BP	GO:0022411	cellular component disassembly	41/979	357/23210	6.73198207235172e-09	2.82800785347083e-07	2.16646872449861e-07	Hspa8/Lima1/Tpm1/Tmod3/Capza2/Upf1/Cttn/Twf1/Capza1/Arpc2/Sptbn1/Gsn/Sptan1/Smarcc2/Vcp/Akap8l/Smarcc1/Asph/Smarca4/Arhgef2/Wdr1/Smarcb1/Abce1/Aifm1/Arid1a/Smurf1/Htra2/Sqstm1/Lamp2/Tfip11/Smarcd2/Smarcd3/Eps8/Kif5b/Hk2/C3/Nsf/Map1s/Map1b/Epg5/Vps13d	41
BP	GO:0007015	actin filament organization	44/979	400/23210	7.1209743900555e-09	2.9660668751799e-07	2.27223241688033e-07	Actn4/Myh10/Actn1/Tpm3/Lima1/Tpm1/Tmod3/Capza2/Cald1/Tpm2/Cttn/Dbn1/Hsp90b1/Tpm4/Twf1/Myo1c/Capza1/Arpc2/Sptbn1/Pfn1/Myadm/Gsn/Coro1c/Sptan1/Coro1b/Myo1b/Arpc1b/Bag4/Trf/Ppp1r9b/Arhgef2/Wdr1/Inpp5k/Apoa1/Pakap/Eps8/Slit2/Triobp/Cgnl1/Prkci/Fhod1/Nckap1/Obsl1/Kank2	44
BP	GO:0009064	glutamine family amino acid metabolic process	16/979	65/23210	8.24311470075159e-09	3.40461418102471e-07	2.60819294865886e-07	Mecp2/Cps1/Arg1/Ass1/Glud1/Glul/Got2/Fah/Aldh4a1/Gfpt1/Cad/Otc/Asl/Got1/Asns/Oat	16
BP	GO:0072521	purine-containing compound metabolic process	50/979	490/23210	8.40050307117362e-09	3.4407060495682e-07	2.6358420601393e-07	Hspa8/Gapdh/Gm10358/Atp5c1/Mecp2/Aldob/Mtap/Pgk1/Ldha/Acaa2/Uox/Vcp/Ahcy/Gnmt/Pkm/Pgam1/Suclg2/Paics/Hmgcs2/Sdha/Fbp1/Aldoa/Cs/Acat1/Cycs/Mthfd1/Cyc1/Tpi1/Cox4i1/Slc25a13/Atic/Cox5a/Suclg1/Khk/Adk/Ces1d/Scp2/Nudt18/Pfkl/Pfkm/Gart/Prps1l3/Hk2/Tkfc/Xdh/Atp6v1a/Dlat/Parp1/Myh6/Mthfd1l	50
BP	GO:0048255	mRNA stabilization	13/979	42/23210	1.01048561425369e-08	4.10457586285693e-07	3.14441673961327e-07	Hnrnpd/Syncrip/Elavl1/Hnrnpa0/Hnrnpu/Ybx1/Dhx9/Igf2bp1/Tardbp/Hnrnpc/Larp1/Thrap3/Rbm10	13
BP	GO:0009895	negative regulation of catabolic process	36/979	294/23210	1.05414614164984e-08	4.2468264641057e-07	3.25339150015658e-07	Hnrnpd/Syncrip/Elavl1/Hnrnpa0/Hnrnpu/Pabpc1/Ybx1/Dhx9/Igf2bp1/Tardbp/Anxa2/Hnrnpc/Phb/Hsp90ab1/Dhx36/Klhl22/Rgn/Dkc1/Fmr1/Larp1/Eif4g1/Rpl11/Ccar2/Thrap3/Smarcc1/Fbp1/Sdcbp/Lrpprc/Rps7/Htra2/Vps35/Lars/Rbm10/Usp7/Wdr6/Sf3b3	36
BP	GO:0050821	protein stabilization	26/979	169/23210	1.11764024907037e-08	4.46601774323649e-07	3.42130866146746e-07	Gapdh/Phb/Sec16a/Pfn1/Hspd1/Tcp1/Rpl11/Ppib/Grn/Cct4/Prkra/Cct5/Dnaja3/Cct6a/Cct2/Apoa1/Rps7/Lamp2/Rassf2/Gtpbp4/Bag3/Calr/Usp7/Ipo9/Nckap1/Usp9x	26
BP	GO:0045292	mRNA cis splicing, via spliceosome	11/979	29/23210	1.2233459459024e-08	4.8489881646051e-07	3.71469308021469e-07	Srsf1/Srsf7/Prpf39/Srsf5/Srsf10/Psip1/Srsf2/Srsf9/Srsf6/Ncbp1/Sart1	11
BP	GO:0006635	fatty acid beta-oxidation	16/979	67/23210	1.32053663940224e-08	5.19235006612962e-07	3.97773436559311e-07	Acadl/Etfa/Fabp1/Acaa2/Hadha/Etfb/Acaa1a/Acat1/Ivd/Decr1/Acadm/Acads/Hadhb/Etfdh/Acadvl/Acad11	16
BP	GO:0006790	sulfur compound metabolic process	34/979	272/23210	1.60274263132415e-08	6.25196828012554e-07	4.7894823661207e-07	Hspa9/Mtap/Cps1/Gstp2/Acaa2/Gstm1/Bhmt/Ahcy/Sod1/Mat1a/Gnmt/Dnmt1/Suclg2/Sqor/Idh1/Hmgcs2/Tst/Gsta3/Cs/Acat1/Mthfd1/Blmh/Gpx1/Suclg1/Ugdh/Sp1/Cth/Ces1d/Scp2/Bgn/Sult1a1/Nfs1/G6pdx/Dlat	34
BP	GO:0019318	hexose metabolic process	30/979	223/23210	2.08681711876033e-08	8.07614656591105e-07	6.18694142876561e-07	Gapdh/Mup1/Aldob/Pgk1/Ldha/Rgn/Ppp1ca/Ddb1/Ppp1cb/Gnmt/Pkm/Fbp1/Aldoa/Tpi1/Pgm1/Gfpt1/Inpp5k/Acadm/Sord/Khk/Man2c1/Pfkl/Pfkm/Pcx/Hk2/G6pdx/Pgm2/Tkfc/Dlat/Ranbp2	30
BP	GO:0006733	oxidoreduction coenzyme metabolic process	26/979	177/23210	2.97017236430865e-08	1.14049977895133e-06	8.73709419994412e-07	Gapdh/Gm10358/Aldob/Pgk1/Ldha/Vcp/Pkm/Ldhb/Pgam1/Idh1/Mdh2/Fbp1/Aldoa/Idh2/Tpi1/Tkt/Khk/Mdh1/Pfkl/Pfkm/Hk2/G6pdx/Tkfc/Nnt/Me1/Dlat	26
BP	GO:0005996	monosaccharide metabolic process	32/979	253/23210	3.18221797942561e-08	1.21244971851759e-06	9.2882853630399e-07	Gapdh/Mup1/Aldob/Pgk1/Ldha/Rgn/Ppp1ca/Ddb1/Ppp1cb/Gnmt/Akr1a1/Pkm/Fbp1/Aldoa/Tpi1/Pgm1/Gfpt1/Inpp5k/Acadm/Ugt1a1/Sord/Khk/Man2c1/Pfkl/Pfkm/Pcx/Hk2/G6pdx/Pgm2/Tkfc/Dlat/Ranbp2	32
BP	GO:0043254	regulation of protein complex assembly	46/979	451/23210	3.36810364666461e-08	1.27340226333512e-06	9.75522813289013e-07	Rps3/Ddx3x/Rack1/Tpm1/Mecp2/Tmod3/Capza2/Cttn/Dbn1/Alb/G3bp1/Twf1/Myo1c/Capza1/Dhx36/Arpc2/Sptbn1/Pfn1/Myadm/Gsn/Atxn2l/Sptan1/Drg1/Coro1b/Vcp/Eif4g1/Arpc1b/Atxn2/Bag4/Vdac2/Sec24b/Arhgef2/Eif2ak2/Psmc5/Lamp2/Tfip11/Vps35/Psmc6/Eps8/Slit2/Numa1/Cand1/Parp1/Nckap1/Map1b/Stxbp5	46
BP	GO:0032204	regulation of telomere maintenance	17/979	82/23210	4.50632759711767e-08	1.69073283510178e-06	1.29522971594133e-06	Hnrnpd/Hnrnpa2b1/Hnrnpu/Lmna/Upf1/Hnrnpc/Dhx36/Tcp1/Dkc1/Gnl3/Cct4/Cct5/Cct6a/Cct2/Nat10/Ylpm1/Parp1	17
BP	GO:0009108	coenzyme biosynthetic process	27/979	194/23210	5.14788396451033e-08	1.91680679436123e-06	1.46841953277938e-06	Gapdh/Gm10358/Aldob/Pgk1/Rgn/Mat1a/Akr1a1/Pkm/Pgam1/Fbp1/Aldoa/Idh2/Acat1/Qdpr/Mthfd1/Tpi1/Atic/Khk/Nfs1/Pfkl/Pfkm/Gart/Hk2/G6pdx/Tkfc/Dlat/Mthfd1l	27
BP	GO:0045104	intermediate filament cytoskeleton organization	13/979	48/23210	6.03819681965433e-08	2.23140882470685e-06	1.70942857332042e-06	Vim/Plec/Krt17/Krt14/Krt6a/Krt10/Krt16/Sod1/Krt2/Dsp/Krt18/Krt25/Atp8a2	13
BP	GO:0032200	telomere organization	21/979	126/23210	6.93242740372256e-08	2.542752290246e-06	1.94794130582212e-06	Hnrnpd/Hnrnpa2b1/Hnrnpu/Lmna/Upf1/Hnrnpc/Hsp90ab1/Dhx36/Tcp1/Dkc1/Gnl3/Pcna/Cct4/Cct5/Xrn1/Cct6a/Cct2/H3f3a/Nat10/Ylpm1/Parp1	21
BP	GO:0019080	viral gene expression	14/979	57/23210	7.27258831936891e-08	2.64776085849616e-06	2.02838584158929e-06	Dhx9/Tardbp/Pfn1/Pcbp2/Smarca4/Eif3d/Snw1/Smarcb1/Inpp5k/Sp1/Ssb/Eif3l/Eif3a/Eif3b	14
BP	GO:0072594	establishment of protein localization to organelle	40/979	374/23210	7.41058016994319e-08	2.67816187759344e-06	2.05167533033179e-06	Hspa5/Hspa8/Ddx5/Lmna/Tardbp/Ywhaz/Trim28/Nedd4/Hspd1/Tcp1/Jup/Dkc1/Uqcrc2/Bag4/Cct4/Cct5/Cct6a/Cct2/Srp68/Srp72/Timm50/Adar/Smurf1/Cdh1/Kpna4/Lamp2/Kpnb1/Tnpo1/Lars/Bag3/Nup62/Hk2/Ap3d1/Hspa4/Ap3b1/Akap1/Ipo9/Nup214/Ranbp2/Vps13d	40
BP	GO:0045103	intermediate filament-based process	13/979	49/23210	7.90290156327249e-08	2.83523804259009e-06	2.17200759829625e-06	Vim/Plec/Krt17/Krt14/Krt6a/Krt10/Krt16/Sod1/Krt2/Dsp/Krt18/Krt25/Atp8a2	13
BP	GO:0010811	positive regulation of cell-substrate adhesion	21/979	127/23210	7.9804221824242e-08	2.8423025381605e-06	2.17741953825563e-06	Dbn1/Fn1/Arpc2/Iqgap1/Myadm/Jup/Hsd17b12/Mdk/Ccdc80/Ccn1/Thbs1/Apoa1/Fbln2/C1qbp/Dnm2/Fbln1/Triobp/Calr/Itgb1/Nid1/Utrn	21
BP	GO:0019693	ribose phosphate metabolic process	45/979	450/23210	8.4783686209584e-08	2.99792674618781e-06	2.29663949694572e-06	Hspa8/Gapdh/Gm10358/Atp5c1/Mecp2/Aldob/Pgk1/Ldha/Acaa2/Vcp/Pkm/Pgam1/Suclg2/Paics/Hmgcs2/Sdha/Fbp1/Aldoa/Cs/Acat1/Cycs/Cyc1/Tpi1/Cox4i1/Slc25a13/Cad/Atic/Cox5a/Suclg1/Tkt/Khk/Ces1d/Scp2/Nudt18/Pfkl/Pfkm/Gart/Prps1l3/Hk2/G6pdx/Tkfc/Atp6v1a/Dlat/Parp1/Myh6	45
BP	GO:0048511	rhythmic process	34/979	291/23210	8.55815070000156e-08	3.00452219217912e-06	2.30169210931621e-06	Hnrnpd/Ddx5/Hnrnpu/Rack1/Mup1/Dhx9/Tardbp/Alb/Anxa1/Ppp1ca/Ass1/Ddb1/Ppp1cc/Ahcy/Ppp1cb/Sfpq/Mybbp1a/Mdk/Ccar2/Thrap3/Nono/Top1/Cavin3/Adamts1/Gas2/Gfpt1/Sp1/Prmt5/Maged1/Sgpl1/Cul4a/Nfkb2/Usp7/Usp9x	34
BP	GO:0008088	axo-dendritic transport	16/979	76/23210	8.91104909453143e-08	3.10622739713631e-06	2.37960601800216e-06	Hspa8/Hnrnpu/Mecp2/Stau1/Hspb1/Pura/Fmr1/Sod1/Sfpq/Myo5a/Dync1h1/Stau2/Kif5b/Ap3d1/Ap3b1/Kif1c	16
BP	GO:0099640	axo-dendritic protein transport	8/979	16/23210	9.26852943372146e-08	3.20808606808035e-06	2.45763749328552e-06	Hnrnpu/Stau1/Hspb1/Pura/Sfpq/Myo5a/Stau2/Kif5b	8
BP	GO:0019395	fatty acid oxidation	18/979	98/23210	1.29784232061247e-07	4.46076573832887e-06	3.41728522696415e-06	Acadl/Etfa/Fabp1/Acaa2/Hadha/Etfb/Acaa1a/Por/Acat1/Ivd/Decr1/Acadm/Nucb2/Acads/Hadhb/Etfdh/Acadvl/Acad11	18
BP	GO:0030490	maturation of SSU-rRNA	12/979	43/23210	1.35630041216971e-07	4.62931703181538e-06	3.54640831456949e-06	Rps8/Ngdn/Mrps9/Rps19/Rps16/Nob1/Rrs1/Tsr1/Wdr46/Riok2/Nat10/Nol10	12
BP	GO:0006399	tRNA metabolic process	24/979	167/23210	1.52677669183003e-07	5.14883736478334e-06	3.94440033277935e-06	Ddx1/Qars/Rtcb/Farsa/Ptcd1/Trmt10c/Aimp1/Trmt1l/Ssb/Rpp38/Pusl1/Trub2/Eprs/Rpp30/Kars/Elp1/Tars/Aars/Elp3/Lars/Thumpd3/Nat10/Pop1/Nsun2	24
BP	GO:1905214	regulation of RNA binding	7/979	12/23210	1.52946135352669e-07	5.14883736478334e-06	3.94440033277935e-06	Hnrnpl/Fmr1/Eif4g1/Carm1/Eif3d/Eif3c/Ncbp1	7
BP	GO:0006979	response to oxidative stress	41/979	400/23210	1.63594158634743e-07	5.46983190265144e-06	4.19030651941623e-06	Hnrnpd/Rps3/Hnrnpm/Eif2s1/Rack1/Anxa1/Prdx1/Fabp1/P4hb/Rgn/Hspb1/Sod1/Sfpq/Cat/Idh1/Nono/Prdx2/Prdx6/Prkra/Psip1/Trap1/Thbs1/Gpx1/Aldh1a1/Aifm1/Sp1/Htra2/Kpna4/Prnp/Atp2a2/Ppp2cb/Slc25a24/Lck/Lonp1/Etfdh/Pxdn/G6pdx/Pnpt1/Kdm6b/Atrn/Parp1	41
BP	GO:0031498	chromatin disassembly	8/979	17/23210	1.68583276909574e-07	5.52391204007038e-06	4.23173601056524e-06	Smarcc2/Smarcc1/Smarca4/Smarcb1/Arid1a/Smarcd2/Smarcd3/Map1s	8
BP	GO:0098760	response to interleukin-7	8/979	17/23210	1.68583276909574e-07	5.52391204007038e-06	4.23173601056524e-06	Ybx1/Hnrnph1/Eno1/Pdia3/Hspd1/P4hb/Atic/Stip1	8
BP	GO:0098761	cellular response to interleukin-7	8/979	17/23210	1.68583276909574e-07	5.52391204007038e-06	4.23173601056524e-06	Ybx1/Hnrnph1/Eno1/Pdia3/Hspd1/P4hb/Atic/Stip1	8
BP	GO:0034504	protein localization to nucleus	32/979	272/23210	1.74190237496217e-07	5.66983455161528e-06	4.34352373317511e-06	Hspa8/Ddx5/Hnrnpm/Hnrnpu/Lmna/Tardbp/Ywhae/Dclk1/Trim28/Jup/Rpl11/Glul/Rpf2/Adar/Maged1/Cdh1/Kpna4/Col1a1/Kpnb1/Rangap1/Rrs1/Tnpo1/Bag3/Nup62/Calr/Osbpl8/Lzts2/Akap1/Ipo9/Parp1/Nup214/Ranbp2	32
BP	GO:0034440	lipid oxidation	18/979	100/23210	1.78664661353748e-07	5.77721585890574e-06	4.42578596719084e-06	Acadl/Etfa/Fabp1/Acaa2/Hadha/Etfb/Acaa1a/Por/Acat1/Ivd/Decr1/Acadm/Nucb2/Acads/Hadhb/Etfdh/Acadvl/Acad11	18
BP	GO:0006163	purine nucleotide metabolic process	44/979	447/23210	1.84482083141724e-07	5.92633620027172e-06	4.54002347023011e-06	Hspa8/Gapdh/Gm10358/Atp5c1/Mecp2/Aldob/Pgk1/Ldha/Acaa2/Vcp/Pkm/Pgam1/Suclg2/Paics/Hmgcs2/Sdha/Fbp1/Aldoa/Cs/Acat1/Cycs/Mthfd1/Cyc1/Tpi1/Cox4i1/Slc25a13/Atic/Cox5a/Suclg1/Khk/Adk/Ces1d/Scp2/Nudt18/Pfkl/Pfkm/Gart/Prps1l3/Hk2/Tkfc/Atp6v1a/Dlat/Parp1/Myh6	44
BP	GO:0010639	negative regulation of organelle organization	41/979	403/23210	2.0010609405642e-07	6.38650293693055e-06	4.89254612740817e-06	Lima1/Hnrnpu/Tpm1/Lmna/Tmod3/Rbm14/Capza2/Dbn1/Slc25a5/Hnrnpc/Twf1/Capza1/Arpc2/Sptbn1/Pfn1/Myadm/Klhl22/Acaa2/Gsn/Sptan1/Coro1b/Kifc1/Map4/H1f5/Dnmt1/Bag4/H1f0/Arhgef2/Smarcb1/Gpx1/H3f3a/Inpp5k/Htra2/Dnm2/Eps8/Slit2/Bag3/Nat10/Parp1/Kank2/Map1b	41
BP	GO:0072329	monocarboxylic acid catabolic process	19/979	112/23210	2.16912261440053e-07	6.87821783856683e-06	5.26923707416685e-06	Acadl/Etfa/Fabp1/Acaa2/Hadha/Etfb/Akr1a1/Acaa1a/Fah/Acat1/Ivd/Decr1/Acadm/Ces1d/Acads/Hadhb/Etfdh/Acadvl/Acad11	19
BP	GO:0000027	ribosomal large subunit assembly	11/979	37/23210	2.21680562401354e-07	6.98435874488883e-06	5.3505490668667e-06	Rplp0/Rpl6/Rpl3/Dhx30/Rpl11/Rpl24/Rpf2/Rrs1/Nop2/Ddx28/Traf7	11
BP	GO:0031123	RNA 3'-end processing	18/979	102/23210	2.43832458607316e-07	7.63335372009529e-06	5.84772849103836e-06	Eri3/Fbl/Dhx36/Dkc1/Fip1l1/Cpsf2/Ptcd1/Trmt10c/Cpsf3/Cpsf1/Cpsf6/Ssb/Ncbp1/Wdr33/Toe1/Cpsf7/Tut7/Pnpt1	18
BP	GO:0000723	telomere maintenance	20/979	124/23210	2.46117603973611e-07	7.65612673120442e-06	5.86517434652636e-06	Hnrnpd/Hnrnpa2b1/Hnrnpu/Lmna/Upf1/Hnrnpc/Hsp90ab1/Dhx36/Tcp1/Dkc1/Gnl3/Pcna/Cct4/Cct5/Xrn1/Cct6a/Cct2/Nat10/Ylpm1/Parp1	20
BP	GO:0071103	DNA conformation change	27/979	210/23210	2.6743666231893e-07	8.26698864967008e-06	6.33314095408682e-06	Hnrnpa2b1/Ddx1/Dhx9/Anxa1/Dhx36/Akap8/Pura/Akap8l/H1f5/Set/H1f0/Smarcc1/Smarca4/Top1/Mcm4/Hp1bp3/Smarca2/Mcm6/H3f3a/Sart3/Mcm7/Top3b/Ncapg/Mta2/Smchd1/Ascc3/Smarca5	27
BP	GO:0043462	regulation of ATPase activity	14/979	63/23210	2.7912379210466e-07	8.57433398871503e-06	6.56859081814717e-06	Hnrnpu/Tpm1/Dhx9/Aldob/Dbn1/Dnajc10/Pfn1/Rgn/Cnn3/Dnajc9/Zc3hav1/Dnajb11/Dnm2/Myh6	14
BP	GO:0010810	regulation of cell-substrate adhesion	27/979	211/23210	2.94599769893745e-07	8.99352713681836e-06	6.88972459568437e-06	Actn4/Dbn1/Fn1/Arpc2/Iqgap1/Myadm/Coro1c/Jup/Hsd17b12/Mdk/Ccdc80/Ccn1/Thbs1/Apoa1/Fbln2/C1qbp/Dnm2/Col1a1/Cask/Fbln1/Triobp/Calr/Peak1/Itgb1/Nid1/Utrn/Lrp1	27
BP	GO:0032781	positive regulation of ATPase activity	11/979	38/23210	3.00141522093487e-07	9.1061455622808e-06	6.97599885983369e-06	Hnrnpu/Tpm1/Dhx9/Aldob/Dnajc10/Pfn1/Rgn/Dnajc9/Zc3hav1/Dnajb11/Dnm2	11
BP	GO:0009062	fatty acid catabolic process	17/979	93/23210	3.10084525048934e-07	9.35009472770251e-06	7.16288244171802e-06	Acadl/Etfa/Fabp1/Acaa2/Hadha/Etfb/Acaa1a/Acat1/Ivd/Decr1/Acadm/Ces1d/Acads/Hadhb/Etfdh/Acadvl/Acad11	17
BP	GO:1904816	positive regulation of protein localization to chromosome, telomeric region	7/979	13/23210	3.19271384222109e-07	9.56840764299795e-06	7.33012670964366e-06	Tcp1/Dkc1/Gnl3/Cct4/Cct5/Cct6a/Cct2	7
BP	GO:0006575	cellular modified amino acid metabolic process	24/979	174/23210	3.32460246075572e-07	9.90049460592062e-06	7.58453053603428e-06	Acadl/Gstp2/P4hb/Gstm1/Ass1/Bhmt/Ahcy/Sod1/Gnmt/Aldh1l1/Idh1/Gsta3/Mthfd1/Atic/Gpx1/Acadm/Cth/Asl/Tmlhe/Dmgdh/Gart/G6pdx/Plod3/Mthfd1l	24
BP	GO:0000387	spliceosomal snRNP assembly	10/979	31/23210	3.36395238899032e-07	9.90049460592062e-06	7.58453053603428e-06	Strap/Prpf3/Lsm4/Usp4/Sart3/Prmt5/Prpf8/Prpf6/Prpf31/Ddx20	10
BP	GO:0061157	mRNA destabilization	10/979	31/23210	3.36395238899032e-07	9.90049460592062e-06	7.58453053603428e-06	Hnrnpd/Hnrnpr/Khsrp/Upf1/Dhx36/Mov10/Ythdf3/Rida/Ythdf2/Pum1	10
BP	GO:0009451	RNA modification	21/979	138/23210	3.4097302681844e-07	9.97549063578947e-06	7.6419831887817e-06	Hnrnpc/Fbl/Dkc1/Bag4/Mrm3/Dimt1/Trmt10c/Trmt1l/Adar/Dnajb11/Pusl1/Trub2/Rbm15/Elp1/Nop2/Aars/Elp3/Thumpd3/Nat10/Nsun2/Rbm15b	21
BP	GO:0000956	nuclear-transcribed mRNA catabolic process	18/979	105/23210	3.82792595907515e-07	1.11326959105647e-05	8.52849028689618e-06	Ddx5/Tnrc6b/Pabpc1/Csde1/Ago2/Upf1/Dhx36/Ago1/Thrap3/Tnrc6c/Tnrc6a/Xrn1/Lsm4/Samd4/Ssb/Ncbp1/Upf2/Helz2	18
BP	GO:0098840	protein transport along microtubule	8/979	19/23210	4.86033364504715e-07	1.3969906354039e-05	1.07020088940189e-05	Hnrnpu/Stau1/Hspb1/Pura/Sfpq/Myo5a/Stau2/Kif5b	8
BP	GO:0099118	microtubule-based protein transport	8/979	19/23210	4.86033364504715e-07	1.3969906354039e-05	1.07020088940189e-05	Hnrnpu/Stau1/Hspb1/Pura/Sfpq/Myo5a/Stau2/Kif5b	8
BP	GO:0006090	pyruvate metabolic process	19/979	118/23210	5.02384930303338e-07	1.43559414676797e-05	1.09977410997248e-05	Gapdh/Gm10358/Aldob/Pgk1/Ldha/Pkm/Ldhb/Pgam1/Fbp1/Aldoa/Tpi1/Khk/Pfkl/Pfkm/Pcx/Hk2/Tkfc/Me1/Dlat	19
BP	GO:0009259	ribonucleotide metabolic process	42/979	433/23210	5.18147261843449e-07	1.47207733639338e-05	1.12772300311166e-05	Hspa8/Gapdh/Gm10358/Atp5c1/Mecp2/Aldob/Pgk1/Ldha/Acaa2/Vcp/Pkm/Pgam1/Suclg2/Paics/Hmgcs2/Sdha/Fbp1/Aldoa/Cs/Acat1/Cycs/Cyc1/Tpi1/Cox4i1/Slc25a13/Cad/Atic/Cox5a/Suclg1/Khk/Ces1d/Scp2/Nudt18/Pfkl/Pfkm/Gart/Hk2/Tkfc/Atp6v1a/Dlat/Parp1/Myh6	42
BP	GO:0009167	purine ribonucleoside monophosphate metabolic process	31/979	272/23210	5.45171886401312e-07	1.53150470189311e-05	1.17324887694419e-05	Hspa8/Gapdh/Gm10358/Atp5c1/Mecp2/Aldob/Pgk1/Ldha/Vcp/Pkm/Pgam1/Paics/Sdha/Fbp1/Aldoa/Cycs/Cyc1/Tpi1/Cox4i1/Slc25a13/Atic/Cox5a/Khk/Pfkl/Pfkm/Gart/Hk2/Tkfc/Atp6v1a/Parp1/Myh6	31
BP	GO:0006405	RNA export from nucleus	15/979	76/23210	5.45296689382083e-07	1.53150470189311e-05	1.17324887694419e-05	Hnrnpa2b1/Dhx9/Khdrbs1/Akap8l/Nxf1/Abce1/Poldip3/Cpsf6/Ssb/Ncbp1/Rrs1/Riok2/Rbm15b/Rbm27/Nup214	15
BP	GO:0072522	purine-containing compound biosynthetic process	29/979	245/23210	5.72989811106003e-07	1.60013915999205e-05	1.22582808273096e-05	Gapdh/Gm10358/Atp5c1/Aldob/Mtap/Pgk1/Vcp/Pkm/Pgam1/Paics/Fbp1/Aldoa/Acat1/Mthfd1/Cyc1/Tpi1/Slc25a13/Atic/Khk/Adk/Pfkl/Pfkm/Gart/Prps1l3/Hk2/Tkfc/Dlat/Parp1/Mthfd1l	29
BP	GO:0009126	purine nucleoside monophosphate metabolic process	31/979	273/23210	5.90730283532587e-07	1.64036121105235e-05	1.25664122759207e-05	Hspa8/Gapdh/Gm10358/Atp5c1/Mecp2/Aldob/Pgk1/Ldha/Vcp/Pkm/Pgam1/Paics/Sdha/Fbp1/Aldoa/Cycs/Cyc1/Tpi1/Cox4i1/Slc25a13/Atic/Cox5a/Khk/Pfkl/Pfkm/Gart/Hk2/Tkfc/Atp6v1a/Parp1/Myh6	31
BP	GO:0019081	viral translation	7/979	14/23210	6.15218043147237e-07	1.69876218093745e-05	1.30138080445752e-05	Dhx9/Pcbp2/Eif3d/Ssb/Eif3l/Eif3a/Eif3b	7
BP	GO:0051494	negative regulation of cytoskeleton organization	22/979	155/23210	6.19298288971852e-07	1.70047546943947e-05	1.3026933135268e-05	Lima1/Tpm1/Tmod3/Rbm14/Capza2/Dbn1/Twf1/Capza1/Arpc2/Sptbn1/Pfn1/Myadm/Gsn/Sptan1/Coro1b/Kifc1/Arhgef2/Inpp5k/Eps8/Slit2/Kank2/Map1b	22
BP	GO:1901879	regulation of protein depolymerization	16/979	87/23210	6.30886618604846e-07	1.72267096135712e-05	1.31969674546756e-05	Lima1/Tpm1/Tmod3/Capza2/Twf1/Capza1/Arpc2/Sptbn1/Gsn/Sptan1/Asph/Arhgef2/Wdr1/Eps8/Map1s/Map1b	16
BP	GO:0050779	RNA destabilization	10/979	33/23210	6.50082307632399e-07	1.7652787524935e-05	1.35233754835772e-05	Hnrnpd/Hnrnpr/Khsrp/Upf1/Dhx36/Mov10/Ythdf3/Rida/Ythdf2/Pum1	10
BP	GO:0009066	aspartate family amino acid metabolic process	11/979	41/23210	7.01652917632955e-07	1.87762989600314e-05	1.43840705423853e-05	Mtap/Ass1/Bhmt/Ahcy/Mat1a/Gnmt/Got2/Mthfd1/Got1/Asns/Plod3	11
BP	GO:0032386	regulation of intracellular transport	42/979	438/23210	7.02486001080394e-07	1.87762989600314e-05	1.43840705423853e-05	Mecp2/Dhx9/Tardbp/Anxa2/Dbn1/Ywhae/Myo1c/Arpc2/Trim28/Sec16a/Ppp1r12a/Jup/Ppp1cc/Fmr1/Khdrbs1/Akap8l/Bag4/Sec24b/Asph/Inpp5k/Myo6/Dync1h1/Cpsf6/Cdh1/Cask/Prnp/Scp2/Rangap1/Atp2a2/Numa1/Kif5b/Bag3/Gripap1/Riok2/Nup62/Dnajc13/Akap1/Rbm27/Map1b/Nup214/Stxbp5/Pcm1	42
BP	GO:0006006	glucose metabolic process	25/979	194/23210	7.02917397486425e-07	1.87762989600314e-05	1.43840705423853e-05	Gapdh/Mup1/Pgk1/Ldha/Rgn/Ppp1ca/Ddb1/Ppp1cb/Gnmt/Pkm/Fbp1/Tpi1/Pgm1/Gfpt1/Inpp5k/Acadm/Khk/Pfkl/Pfkm/Pcx/Hk2/G6pdx/Pgm2/Dlat/Ranbp2	25
BP	GO:0009150	purine ribonucleotide metabolic process	41/979	423/23210	7.20102874002679e-07	1.91313817606658e-05	1.46560909263589e-05	Hspa8/Gapdh/Gm10358/Atp5c1/Mecp2/Aldob/Pgk1/Ldha/Acaa2/Vcp/Pkm/Pgam1/Suclg2/Paics/Hmgcs2/Sdha/Fbp1/Aldoa/Cs/Acat1/Cycs/Cyc1/Tpi1/Cox4i1/Slc25a13/Atic/Cox5a/Suclg1/Khk/Ces1d/Scp2/Nudt18/Pfkl/Pfkm/Gart/Hk2/Tkfc/Atp6v1a/Dlat/Parp1/Myh6	41
BP	GO:1902903	regulation of supramolecular fiber organization	36/979	348/23210	7.38519826745221e-07	1.95151878949073e-05	1.4950115564616e-05	Rps3/Hspa8/Lima1/Tpm1/Mecp2/Tmod3/Capza2/Cttn/Dbn1/Twf1/Myo1c/Capza1/Arpc2/Sptbn1/Pfn1/Myadm/Gsn/Sptan1/Drg1/Coro1b/Arpc1b/Bag4/Arhgef2/Wdr1/Inpp5k/Apoa1/Eps8/Slit2/Numa1/Fhod1/Akap13/Aebp1/Map1s/Nckap1/Kank2/Map1b	36
BP	GO:0009161	ribonucleoside monophosphate metabolic process	31/979	276/23210	7.49460973082596e-07	1.96983993727324e-05	1.5090469466459e-05	Hspa8/Gapdh/Gm10358/Atp5c1/Mecp2/Aldob/Pgk1/Ldha/Vcp/Pkm/Pgam1/Paics/Sdha/Fbp1/Aldoa/Cycs/Cyc1/Tpi1/Cox4i1/Slc25a13/Atic/Cox5a/Khk/Pfkl/Pfkm/Gart/Hk2/Tkfc/Atp6v1a/Parp1/Myh6	31
BP	GO:2001252	positive regulation of chromosome organization	24/979	182/23210	7.66155326291002e-07	2.00300714293632e-05	1.53445554431294e-05	Hnrnpd/Hnrnpa2b1/Hnrnpu/Lmna/Mecp2/Dhx36/Akap8/Trim28/Tcp1/Dkc1/Gnl3/Fmr1/Akap8l/Sfpq/Dnmt1/Cct4/Snw1/Cct5/Smarcb1/Cct6a/Cct2/Sart3/Numa1/Setdb1	24
BP	GO:0051052	regulation of DNA metabolic process	42/979	440/23210	7.92091051340794e-07	2.05985582928042e-05	1.57800595413312e-05	Hnrnpd/Hnrnpa2b1/Rps3/Hnrnpu/Lmna/Mecp2/Dhx9/Upf1/Hnrnpc/Hsp90ab1/Dhx36/Trim28/Pfn1/Rgn/Anxa3/Tcp1/Dkc1/Gnl3/H1f5/Dnmt1/Pcna/H1f0/Cct4/Cct5/Cct6a/Dnajc2/Cct2/Aifm1/Rfc3/Rfc4/Prmt5/Ankrd17/Gtpbp4/Cul4a/Otud4/Smchd1/Nat10/Ylpm1/Usp7/Parp1/Setdb1/Usp9x	42
BP	GO:1901293	nucleoside phosphate biosynthetic process	32/979	291/23210	7.99385755802679e-07	2.06788473145798e-05	1.58415670277351e-05	Gapdh/Gm10358/Atp5c1/Aldob/Pgk1/Vcp/Pkm/Pgam1/Paics/Fbp1/Aldoa/Idh2/Acat1/Mthfd1/Cyc1/Tpi1/Slc25a13/Cad/Atic/Suclg1/Khk/Adk/Kars/Pfkl/Pfkm/Gart/Prps1l3/Hk2/G6pdx/Tkfc/Dlat/Parp1	32
BP	GO:0009127	purine nucleoside monophosphate biosynthetic process	22/979	158/23210	8.64057572512559e-07	2.21189737963501e-05	1.69448132504245e-05	Gapdh/Gm10358/Atp5c1/Aldob/Pgk1/Vcp/Pkm/Pgam1/Paics/Fbp1/Aldoa/Cyc1/Tpi1/Slc25a13/Atic/Khk/Pfkl/Pfkm/Gart/Hk2/Tkfc/Parp1	22
BP	GO:0009168	purine ribonucleoside monophosphate biosynthetic process	22/979	158/23210	8.64057572512559e-07	2.21189737963501e-05	1.69448132504245e-05	Gapdh/Gm10358/Atp5c1/Aldob/Pgk1/Vcp/Pkm/Pgam1/Paics/Fbp1/Aldoa/Cyc1/Tpi1/Slc25a13/Atic/Khk/Pfkl/Pfkm/Gart/Hk2/Tkfc/Parp1	22
BP	GO:0044275	cellular carbohydrate catabolic process	10/979	34/23210	8.86231387170963e-07	2.24527178760066e-05	1.72004865540452e-05	Ppp1ca/Ppp1cb/Pgam1/Agl/Tpi1/Pygb/Sord/Gaa/Pfkm/Tkfc	10
BP	GO:0048194	Golgi vesicle budding	10/979	34/23210	8.86231387170963e-07	2.24527178760066e-05	1.72004865540452e-05	Sec23a/Sec16a/Sec13/Sec23b/Sec24b/Sec24d/Myo18a/Sec31a/Pef1/Prkci	10
BP	GO:0030835	negative regulation of actin filament depolymerization	11/979	42/23210	9.14551408094002e-07	2.30513854911898e-05	1.76591113994723e-05	Lima1/Tpm1/Tmod3/Capza2/Twf1/Capza1/Arpc2/Sptbn1/Gsn/Sptan1/Eps8	11
BP	GO:0000470	maturation of LSU-rRNA	9/979	27/23210	9.60811765940652e-07	2.40938256612158e-05	1.84576997141231e-05	Rpl7/Rpl7a/Mrpl1/Rpl10a/Rpf2/Rpl35/Gtpbp4/Las1l/Ddx18	9
BP	GO:1902904	negative regulation of supramolecular fiber organization	21/979	147/23210	9.94839368437933e-07	2.46025640293865e-05	1.88474319287071e-05	Hspa8/Lima1/Tpm1/Tmod3/Capza2/Dbn1/Twf1/Capza1/Arpc2/Sptbn1/Pfn1/Myadm/Gsn/Sptan1/Coro1b/Arhgef2/Inpp5k/Eps8/Slit2/Kank2/Map1b	21
BP	GO:0006000	fructose metabolic process	6/979	10/23210	1.00684663964553e-06	2.46025640293865e-05	1.88474319287071e-05	Aldob/Fbp1/Aldoa/Sord/Khk/Tkfc	6
BP	GO:1902415	regulation of mRNA binding	6/979	10/23210	1.00684663964553e-06	2.46025640293865e-05	1.88474319287071e-05	Hnrnpl/Fmr1/Eif4g1/Carm1/Eif3d/Eif3c	6
BP	GO:1904851	positive regulation of establishment of protein localization to telomere	6/979	10/23210	1.00684663964553e-06	2.46025640293865e-05	1.88474319287071e-05	Tcp1/Dkc1/Cct4/Cct5/Cct6a/Cct2	6
BP	GO:0006446	regulation of translational initiation	13/979	60/23210	1.01113284515485e-06	2.46025640293865e-05	1.88474319287071e-05	Ddx3x/Eif2s1/Ago2/Ythdf3/Fmr1/Khdrbs1/Larp1/Eif4g1/Ythdf1/Ythdf2/Paip1/Ncbp1/Eif3b	13
BP	GO:0030837	negative regulation of actin filament polymerization	13/979	60/23210	1.01113284515485e-06	2.46025640293865e-05	1.88474319287071e-05	Tpm1/Tmod3/Capza2/Twf1/Capza1/Arpc2/Sptbn1/Pfn1/Myadm/Gsn/Sptan1/Eps8/Slit2	13
BP	GO:0046822	regulation of nucleocytoplasmic transport	18/979	112/23210	1.0261343275189e-06	2.4769293843408e-05	1.89751596247514e-05	Dhx9/Tardbp/Ywhae/Trim28/Ppp1r12a/Jup/Ppp1cc/Khdrbs1/Akap8l/Cpsf6/Cdh1/Rangap1/Bag3/Riok2/Nup62/Akap1/Rbm27/Nup214	18
BP	GO:0030834	regulation of actin filament depolymerization	12/979	51/23210	1.02806428159822e-06	2.4769293843408e-05	1.89751596247514e-05	Lima1/Tpm1/Tmod3/Capza2/Twf1/Capza1/Arpc2/Sptbn1/Gsn/Sptan1/Wdr1/Eps8	12
BP	GO:0051260	protein homooligomerization	38/979	383/23210	1.03325682401307e-06	2.47729623903621e-05	1.89779700102426e-05	Elavl1/Gapdh/Rack1/Acadl/Prmt1/Arg1/Anxa5/Eef1a1/Vcp/Mat1a/Cat/Gnmt/Glul/Pkm/Pdcd6ip/Fbp1/Anxa6/Acat1/Cycs/Ighmbp2/Decr1/Gfpt1/Aldh1a1/Acadm/Otc/Cth/Htra2/Cdh1/Lamp2/Prnp/Vps35/Acads/Pfkl/Pfkm/Tgm2/Lonp1/Pnpt1/Itpr3	38
BP	GO:0009142	nucleoside triphosphate biosynthetic process	22/979	160/23210	1.07339690433638e-06	2.56104164311325e-05	1.96195233868739e-05	Gapdh/Gm10358/Atp5c1/Aldob/Pgk1/Vcp/Pkm/Pgam1/Fbp1/Aldoa/Cyc1/Tpi1/Slc25a13/Cad/Suclg1/Khk/Adk/Pfkl/Pfkm/Hk2/Tkfc/Parp1	22
BP	GO:0046390	ribose phosphate biosynthetic process	28/979	239/23210	1.09932544091653e-06	2.60125778557546e-05	1.99276095711376e-05	Gapdh/Gm10358/Atp5c1/Aldob/Pgk1/Vcp/Pkm/Pgam1/Paics/Fbp1/Aldoa/Acat1/Cyc1/Tpi1/Slc25a13/Cad/Atic/Tkt/Khk/Pfkl/Pfkm/Gart/Prps1l3/Hk2/G6pdx/Tkfc/Dlat/Parp1	28
BP	GO:0006337	nucleosome disassembly	7/979	15/23210	1.11142245161922e-06	2.60125778557546e-05	1.99276095711376e-05	Smarcc2/Smarcc1/Smarca4/Smarcb1/Arid1a/Smarcd2/Smarcd3	7
BP	GO:0031054	pre-miRNA processing	7/979	15/23210	1.11142245161922e-06	2.60125778557546e-05	1.99276095711376e-05	Ago2/Ago1/Ago3/Prkra/Mrpl44/Adar/Tut7	7
BP	GO:1904814	regulation of protein localization to chromosome, telomeric region	7/979	15/23210	1.11142245161922e-06	2.60125778557546e-05	1.99276095711376e-05	Tcp1/Dkc1/Gnl3/Cct4/Cct5/Cct6a/Cct2	7
BP	GO:0043624	cellular protein complex disassembly	20/979	136/23210	1.12502911083056e-06	2.62062468233753e-05	2.00759747041202e-05	Hspa8/Lima1/Tpm1/Tmod3/Capza2/Upf1/Twf1/Capza1/Arpc2/Sptbn1/Gsn/Sptan1/Asph/Arhgef2/Wdr1/Abce1/Eps8/Nsf/Map1s/Map1b	20
BP	GO:0006541	glutamine metabolic process	8/979	21/23210	1.2135030701523e-06	2.81338093858422e-05	2.15526339718707e-05	Mecp2/Cps1/Glud1/Glul/Gfpt1/Cad/Asl/Asns	8
BP	GO:0009156	ribonucleoside monophosphate biosynthetic process	22/979	162/23210	1.32820387245125e-06	3.0648460249286e-05	2.34790474512386e-05	Gapdh/Gm10358/Atp5c1/Aldob/Pgk1/Vcp/Pkm/Pgam1/Paics/Fbp1/Aldoa/Cyc1/Tpi1/Slc25a13/Atic/Khk/Pfkl/Pfkm/Gart/Hk2/Tkfc/Parp1	22
BP	GO:0006605	protein targeting	29/979	256/23210	1.42118583309227e-06	3.26407867740585e-05	2.50053208311415e-05	Hspa5/Hspa8/Ywhaq/Ywhaz/Ywhab/Ywhae/Myo1c/Arpc2/Nedd4/Hspd1/Ywhag/Rpl11/Uqcrc2/Bag4/Srp68/Srp72/Inpp5k/Timm50/Myo6/Smurf1/Lamp2/Prnp/Pard3/Lars/Bag3/Ap3d1/Hspa4/Ap3b1/Vps13d	29
BP	GO:0032271	regulation of protein polymerization	26/979	215/23210	1.44806567017334e-06	3.3103454739079e-05	2.53597596191435e-05	Rps3/Tpm1/Mecp2/Tmod3/Capza2/Cttn/Dbn1/Twf1/Myo1c/Capza1/Arpc2/Sptbn1/Pfn1/Myadm/Gsn/Sptan1/Drg1/Coro1b/Arpc1b/Bag4/Vdac2/Eps8/Slit2/Numa1/Nckap1/Map1b	26
BP	GO:0009123	nucleoside monophosphate metabolic process	31/979	285/23210	1.49388239094066e-06	3.38360919422734e-05	2.59210153402607e-05	Hspa8/Gapdh/Gm10358/Atp5c1/Mecp2/Aldob/Pgk1/Ldha/Vcp/Pkm/Pgam1/Paics/Sdha/Fbp1/Aldoa/Cycs/Cyc1/Tpi1/Cox4i1/Slc25a13/Atic/Cox5a/Khk/Pfkl/Pfkm/Gart/Hk2/Tkfc/Atp6v1a/Parp1/Myh6	31
BP	GO:0009165	nucleotide biosynthetic process	31/979	285/23210	1.49388239094066e-06	3.38360919422734e-05	2.59210153402607e-05	Gapdh/Gm10358/Atp5c1/Aldob/Pgk1/Vcp/Pkm/Pgam1/Paics/Fbp1/Aldoa/Idh2/Acat1/Mthfd1/Cyc1/Tpi1/Slc25a13/Cad/Atic/Khk/Adk/Kars/Pfkl/Pfkm/Gart/Prps1l3/Hk2/G6pdx/Tkfc/Dlat/Parp1	31
BP	GO:1900024	regulation of substrate adhesion-dependent cell spreading	12/979	53/23210	1.59838315077705e-06	3.6036941220501e-05	2.76070329808282e-05	Actn4/Dbn1/Arpc2/Myadm/Coro1c/Mdk/Apoa1/C1qbp/Dnm2/Fbln1/Triobp/Calr	12
BP	GO:0060968	regulation of gene silencing	16/979	94/23210	1.85407441999011e-06	4.16108482842529e-05	3.18770689752686e-05	Elavl1/Ddx5/Mecp2/Dhx9/Ago2/Fxr1/Trim28/Fmr1/H1f5/Eif4g1/Dnmt1/H1f0/Tnrc6c/Adar/Pum1/Setdb1	16
BP	GO:0051851	modification by host of symbiont morphology or physiology	14/979	73/23210	1.86427909120406e-06	4.16496896966724e-05	3.19068244461096e-05	Hspa8/Gapdh/Tardbp/Anxa2/Arg1/Fmr1/Ppib/Smarca4/Snw1/Smarcb1/Inpp5k/Sp1/Pcx/Ythdc2	14
BP	GO:0019682	glyceraldehyde-3-phosphate metabolic process	7/979	16/23210	1.90377357394967e-06	4.23395797102381e-05	3.24353325745081e-05	Aldob/Pgam1/Tpi1/Tkt/Khk/G6pdx/Tkfc	7
BP	GO:0000096	sulfur amino acid metabolic process	10/979	37/23210	2.09802299681394e-06	4.62411795037691e-05	3.54242542346163e-05	Mtap/Cps1/Bhmt/Ahcy/Mat1a/Gnmt/Tst/Mthfd1/Blmh/Cth	10
BP	GO:0051693	actin filament capping	10/979	37/23210	2.09802299681394e-06	4.62411795037691e-05	3.54242542346163e-05	Tpm1/Tmod3/Capza2/Twf1/Capza1/Arpc2/Sptbn1/Gsn/Sptan1/Eps8	10
BP	GO:0046034	ATP metabolic process	28/979	247/23210	2.11833438966173e-06	4.64464605808627e-05	3.55815151250728e-05	Hspa8/Gapdh/Gm10358/Atp5c1/Mecp2/Aldob/Pgk1/Ldha/Vcp/Pkm/Pgam1/Sdha/Fbp1/Aldoa/Cycs/Cyc1/Tpi1/Cox4i1/Slc25a13/Cox5a/Khk/Pfkl/Pfkm/Hk2/Tkfc/Atp6v1a/Parp1/Myh6	28
BP	GO:0006107	oxaloacetate metabolic process	6/979	11/23210	2.13568669201932e-06	4.64464605808627e-05	3.55815151250728e-05	Got2/Mdh2/Cs/Got1/Mdh1/Pcx	6
BP	GO:0070203	regulation of establishment of protein localization to telomere	6/979	11/23210	2.13568669201932e-06	4.64464605808627e-05	3.55815151250728e-05	Tcp1/Dkc1/Cct4/Cct5/Cct6a/Cct2	6
BP	GO:0016051	carbohydrate biosynthetic process	24/979	194/23210	2.43049274032652e-06	5.19568723543919e-05	3.98029089064967e-05	Gapdh/Mup1/Pgk1/Rgn/Ppp1ca/Ddb1/Ppp1cb/Gnmt/Akr1a1/Gys1/Fbp1/Cltc/Ap2a1/Tpi1/Gfpt1/Inpp5k/Acadm/Sord/Gbe1/Got1/Pcx/G6pdx/Pgm2/Ranbp2	24
BP	GO:0030042	actin filament depolymerization	12/979	55/23210	2.43199371965803e-06	5.19568723543919e-05	3.98029089064967e-05	Lima1/Tpm1/Tmod3/Capza2/Twf1/Capza1/Arpc2/Sptbn1/Gsn/Sptan1/Wdr1/Eps8	12
BP	GO:0006695	cholesterol biosynthetic process	11/979	46/23210	2.44192014524202e-06	5.19568723543919e-05	3.98029089064967e-05	Sod1/Cyb5r3/Hmgcs2/Por/Erlin2/Apoa1/Nsdhl/Ces1d/Scp2/Lbr/G6pdx	11
BP	GO:0060147	regulation of posttranscriptional gene silencing	11/979	46/23210	2.44192014524202e-06	5.19568723543919e-05	3.98029089064967e-05	Elavl1/Ddx5/Mecp2/Dhx9/Ago2/Fxr1/Fmr1/Eif4g1/Tnrc6c/Adar/Pum1	11
BP	GO:0060966	regulation of gene silencing by RNA	11/979	46/23210	2.44192014524202e-06	5.19568723543919e-05	3.98029089064967e-05	Elavl1/Ddx5/Mecp2/Dhx9/Ago2/Fxr1/Fmr1/Eif4g1/Tnrc6c/Adar/Pum1	11
BP	GO:0009124	nucleoside monophosphate biosynthetic process	22/979	168/23210	2.46004900993551e-06	5.21169865682457e-05	3.99255685505413e-05	Gapdh/Gm10358/Atp5c1/Aldob/Pgk1/Vcp/Pkm/Pgam1/Paics/Fbp1/Aldoa/Cyc1/Tpi1/Slc25a13/Atic/Khk/Pfkl/Pfkm/Gart/Hk2/Tkfc/Parp1	22
BP	GO:0031333	negative regulation of protein complex assembly	20/979	143/23210	2.50541075576387e-06	5.28501882599975e-05	4.04872567127506e-05	Ddx3x/Tpm1/Tmod3/Capza2/Alb/Twf1/Capza1/Arpc2/Sptbn1/Pfn1/Myadm/Gsn/Sptan1/Vdac2/Arhgef2/Lamp2/Tfip11/Vps35/Eps8/Slit2	20
BP	GO:0007623	circadian rhythm	25/979	208/23210	2.56464838254985e-06	5.38685760693698e-05	4.12674190930311e-05	Hnrnpd/Ddx5/Hnrnpu/Mup1/Dhx9/Tardbp/Alb/Ppp1ca/Ass1/Ddb1/Ppp1cc/Ahcy/Ppp1cb/Sfpq/Mybbp1a/Ccar2/Thrap3/Nono/Top1/Cavin3/Gfpt1/Prmt5/Maged1/Usp7/Usp9x	25
BP	GO:0032272	negative regulation of protein polymerization	14/979	75/23210	2.61380937400368e-06	5.44903301664462e-05	4.17437299363662e-05	Tpm1/Tmod3/Capza2/Twf1/Capza1/Arpc2/Sptbn1/Pfn1/Myadm/Gsn/Sptan1/Vdac2/Eps8/Slit2	14
BP	GO:0048026	positive regulation of mRNA splicing, via spliceosome	9/979	30/23210	2.61642277096262e-06	5.44903301664462e-05	4.17437299363662e-05	Hspa8/Dazap1/Tra2b/Snrnp70/Thrap3/Tra2a/Prdx6/Snw1/Ncbp1	9
BP	GO:0032392	DNA geometric change	10/979	38/23210	2.74012352349981e-06	5.68257684303864e-05	4.35328529582893e-05	Hnrnpa2b1/Ddx1/Dhx9/Anxa1/Dhx36/Pura/Mcm4/Mcm6/Mcm7/Ascc3	10
BP	GO:0072659	protein localization to plasma membrane	30/979	279/23210	2.78023554755099e-06	5.74153685555173e-05	4.3984531417912e-05	Actb/Rack1/Anxa2/Sec23a/Sptbn1/Sec16a/Myadm/Jup/Snx27/Myo5a/Bag4/Lgals3/Ppp1r9b/Cltc/Krt18/Inpp5k/Cdh1/Sqstm1/Cask/Prnp/Vps35/Scp2/Kif5b/Prkci/Gripap1/Pip5k1a/Nsf/Itgb1/Dennd4c/Lrp1	30
BP	GO:0051188	cofactor biosynthetic process	28/979	251/23210	2.90412766894827e-06	5.97229602212584e-05	4.57523218314378e-05	Gapdh/Gm10358/Aldob/Pgk1/Rgn/Sod1/Mat1a/Akr1a1/Pkm/Pgam1/Fbp1/Aldoa/Idh2/Acat1/Qdpr/Mthfd1/Tpi1/Atic/Khk/Nfs1/Pfkl/Pfkm/Gart/Hk2/G6pdx/Tkfc/Dlat/Mthfd1l	28
BP	GO:0031589	cell-substrate adhesion	34/979	339/23210	2.97724259687989e-06	6.09141633457355e-05	4.66648738636175e-05	Actn4/Actn1/Cttn/Dbn1/Fn1/Arpc2/Iqgap1/Myadm/Coro1c/Jup/Hsd17b12/Mdk/Ccdc80/Cd63/Ccn1/Rpl29/Thbs1/Apoa1/Fbln2/C1qbp/Dnm2/Col1a1/Cask/Fbln1/Triobp/Pip5k1a/Calr/Fgg/Peak1/Hspg2/Itgb1/Nid1/Utrn/Lrp1	34
BP	GO:0051262	protein tetramerization	23/979	183/23210	2.98683893516221e-06	6.09141633457355e-05	4.66648738636175e-05	Gapdh/Acadl/Anxa2/Mat1a/Cat/Gnmt/Krt1/Pkm/Rps19/Dhrs4/Fbp1/Farsa/Decr1/Gfpt1/Aldh1a1/Acadm/Cpsf6/Cth/Cpsf7/Acads/Pfkl/Pfkm/Me1	23
BP	GO:1902653	secondary alcohol biosynthetic process	11/979	47/23210	3.06725688427795e-06	6.22957338273807e-05	4.77232617445073e-05	Sod1/Cyb5r3/Hmgcs2/Por/Erlin2/Apoa1/Nsdhl/Ces1d/Scp2/Lbr/G6pdx	11
BP	GO:0032986	protein-DNA complex disassembly	7/979	17/23210	3.11840678187774e-06	6.30739478721362e-05	4.8319432786557e-05	Smarcc2/Smarcc1/Smarca4/Smarcb1/Arid1a/Smarcd2/Smarcd3	7
BP	GO:0006611	protein export from nucleus	18/979	121/23210	3.23252192371896e-06	6.51141198978634e-05	4.98823594527296e-05	Hnrnpa2b1/Hspa9/Ywhae/Akap8l/Nxf1/Abce1/Poldip3/Ssb/Adar/Smurf1/Ncbp1/Rangap1/Rrs1/Bag3/Riok2/Calr/Rbm15b/Nup214	18
BP	GO:0033044	regulation of chromosome organization	35/979	356/23210	3.3556090603856e-06	6.73176266603886e-05	5.15704129280313e-05	Hnrnpd/Hnrnpa2b1/Hnrnpu/Lmna/Mecp2/Upf1/Hnrnpc/Dhx36/Akap8/Trim28/Klhl22/Tcp1/Dkc1/Gnl3/Fmr1/Akap8l/Sfpq/H1f5/Dnmt1/H1f0/Cct4/Snw1/Cct5/Smarcb1/Cct6a/Cct2/H3f3a/Sart3/Numa1/Riok2/Nat10/Ylpm1/Map1s/Parp1/Setdb1	35
BP	GO:0000462	maturation of SSU-rRNA from tricistronic rRNA transcript (SSU-rRNA, 5.8S rRNA, LSU-rRNA)	9/979	31/23210	3.54916130680681e-06	7.09110887112011e-05	5.43232776827042e-05	Rps8/Ngdn/Mrps9/Rps19/Rps16/Rrs1/Tsr1/Wdr46/Nol10	9
BP	GO:0006164	purine nucleotide biosynthetic process	27/979	240/23210	3.70193402203914e-06	7.36639907624388e-05	5.64322096604902e-05	Gapdh/Gm10358/Atp5c1/Aldob/Pgk1/Vcp/Pkm/Pgam1/Paics/Fbp1/Aldoa/Acat1/Mthfd1/Cyc1/Tpi1/Slc25a13/Atic/Khk/Adk/Pfkl/Pfkm/Gart/Prps1l3/Hk2/Tkfc/Dlat/Parp1	27
BP	GO:0006112	energy reserve metabolic process	15/979	88/23210	3.79847312070718e-06	7.49062359948551e-05	5.73838638225832e-05	Mup1/Ppp1ca/Ppp1cb/Gnmt/Gys1/Agl/Gfpt1/Pygb/Inpp5k/Acadm/Khk/Gaa/Gbe1/Pfkm/Pgm2	15
BP	GO:0009141	nucleoside triphosphate metabolic process	31/979	298/23210	3.80955366007948e-06	7.49062359948551e-05	5.73838638225832e-05	Hspa8/Gapdh/Gm10358/Atp5c1/Mecp2/Aldob/Pgk1/Ldha/Vcp/Pkm/Pgam1/Sdha/Fbp1/Aldoa/Cycs/Cyc1/Tpi1/Cox4i1/Slc25a13/Cad/Cox5a/Suclg1/Khk/Adk/Pfkl/Pfkm/Hk2/Tkfc/Atp6v1a/Parp1/Myh6	31
BP	GO:0044242	cellular lipid catabolic process	24/979	199/23210	3.81008321438734e-06	7.49062359948551e-05	5.73838638225832e-05	Acadl/Cps1/Etfa/Fabp1/Acaa2/Hadha/Etfb/Acaa1a/Idh1/Prdx6/Acat1/Ivd/Decr1/Galc/Acadm/Apoa1/Sgpl1/Ces1d/Acads/Hadhb/Etfdh/Acadvl/Acad11/Lrp1	24
BP	GO:0044262	cellular carbohydrate metabolic process	30/979	284/23210	3.99038096088498e-06	7.81383363456163e-05	5.98598980796208e-05	Mecp2/Mup1/Rgn/Ppp1ca/Ddb1/Ppp1cb/Gnmt/Pgam1/Gys1/Agl/Idh1/Fbp1/Idh2/Tpi1/Gfpt1/Pygb/Inpp5k/Acadm/Ugt1a1/Sord/Khk/Gaa/Gbe1/Got1/Pfkm/Hk2/Pgm2/Tkfc/Myof/Ranbp2	30
BP	GO:0070202	regulation of establishment of protein localization to chromosome	6/979	12/23210	4.11842724868598e-06	8.03256743146491e-05	6.15355650315361e-05	Tcp1/Dkc1/Cct4/Cct5/Cct6a/Cct2	6
BP	GO:0005977	glycogen metabolic process	14/979	78/23210	4.24339600083858e-06	8.17893778200849e-05	6.26568730443741e-05	Ppp1ca/Ppp1cb/Gnmt/Gys1/Agl/Gfpt1/Pygb/Inpp5k/Acadm/Khk/Gaa/Gbe1/Pfkm/Pgm2	14
BP	GO:0006073	cellular glucan metabolic process	14/979	78/23210	4.24339600083858e-06	8.17893778200849e-05	6.26568730443741e-05	Ppp1ca/Ppp1cb/Gnmt/Gys1/Agl/Gfpt1/Pygb/Inpp5k/Acadm/Khk/Gaa/Gbe1/Pfkm/Pgm2	14
BP	GO:0044042	glucan metabolic process	14/979	78/23210	4.24339600083858e-06	8.17893778200849e-05	6.26568730443741e-05	Ppp1ca/Ppp1cb/Gnmt/Gys1/Agl/Gfpt1/Pygb/Inpp5k/Acadm/Khk/Gaa/Gbe1/Pfkm/Pgm2	14
BP	GO:0009145	purine nucleoside triphosphate biosynthetic process	20/979	148/23210	4.28979657192352e-06	8.23585335949829e-05	6.30928895795371e-05	Gapdh/Gm10358/Atp5c1/Aldob/Pgk1/Vcp/Pkm/Pgam1/Fbp1/Aldoa/Cyc1/Tpi1/Slc25a13/Khk/Adk/Pfkl/Pfkm/Hk2/Tkfc/Parp1	20
BP	GO:1904951	positive regulation of establishment of protein localization	41/979	454/23210	4.30643807404081e-06	8.23585335949829e-05	6.30928895795371e-05	Myh10/Gapdh/Hnrnpm/Rack1/Dhx9/Tardbp/Ncl/Ywhae/Myo1c/Dhx36/Arpc2/Trim28/Sptbn1/Sec16a/Hspd1/Tcp1/Jup/Dkc1/Ppia/Glud1/Glul/Mdk/Asph/Cct4/Cct5/Cct6a/Cct2/Cdh1/Myo18a/Cask/Prnp/Vps35/Kars/Pfkm/Kif5b/Bag3/Riok2/Fgg/Aacs/Pcm1/Lrp1	41
BP	GO:0090501	RNA phosphodiester bond hydrolysis	12/979	58/23210	4.39975050005469e-06	8.38169523556931e-05	6.42101490766856e-05	Ago2/Eri3/Mov10/Fip1l1/Xrn1/Cpsf2/Cpsf6/Nob1/Ncbp1/Toe1/Cpsf7/Rrs1	12
BP	GO:0035278	miRNA mediated inhibition of translation	7/979	18/23210	4.91689690909984e-06	9.33071363251958e-05	7.1480350513514e-05	Tnrc6b/Ago2/Ago1/Eif4g1/Ago3/Tnrc6c/Tnrc6a	7
BP	GO:0006754	ATP biosynthetic process	19/979	137/23210	5.0337665438476e-06	9.51575483192729e-05	7.28979065884327e-05	Gapdh/Gm10358/Atp5c1/Aldob/Pgk1/Vcp/Pkm/Pgam1/Fbp1/Aldoa/Cyc1/Tpi1/Slc25a13/Khk/Pfkl/Pfkm/Hk2/Tkfc/Parp1	19
BP	GO:0009201	ribonucleoside triphosphate biosynthetic process	20/979	150/23210	5.28006669486687e-06	9.94311410163627e-05	7.61718030552079e-05	Gapdh/Gm10358/Atp5c1/Aldob/Pgk1/Vcp/Pkm/Pgam1/Fbp1/Aldoa/Cyc1/Tpi1/Slc25a13/Cad/Khk/Pfkl/Pfkm/Hk2/Tkfc/Parp1	20
BP	GO:0008064	regulation of actin polymerization or depolymerization	22/979	176/23210	5.32631236924895e-06	9.99191805147274e-05	7.65456783640156e-05	Lima1/Tpm1/Tmod3/Capza2/Cttn/Dbn1/Twf1/Myo1c/Capza1/Arpc2/Sptbn1/Pfn1/Myadm/Gsn/Sptan1/Coro1b/Arpc1b/Bag4/Wdr1/Eps8/Slit2/Nckap1	22
BP	GO:0051054	positive regulation of DNA metabolic process	27/979	245/23210	5.45880428015004e-06	0.000102015296718393	7.81514625178975e-05	Hnrnpd/Hnrnpa2b1/Rps3/Mecp2/Dhx9/Hsp90ab1/Dhx36/Trim28/Pfn1/Anxa3/Tcp1/Dkc1/Gnl3/Dnmt1/Pcna/Cct4/Cct5/Cct6a/Cct2/Rfc3/Rfc4/Otud4/Smchd1/Usp7/Parp1/Setdb1/Usp9x	27
BP	GO:0090114	COPII-coated vesicle budding	8/979	25/23210	5.54820142412378e-06	0.000103293219695335	7.91304485410318e-05	Sec23a/Sec16a/Sec13/Sec23b/Sec24b/Sec24d/Sec31a/Pef1	8
BP	GO:0050685	positive regulation of mRNA processing	10/979	41/23210	5.79210196354826e-06	0.000107427098682414	8.22973136985587e-05	Hspa8/Dazap1/Tra2b/Dhx36/Snrnp70/Thrap3/Tra2a/Prdx6/Snw1/Ncbp1	10
BP	GO:0006081	cellular aldehyde metabolic process	13/979	70/23210	6.2869441361893e-06	0.000116133592859836	8.89671492551551e-05	Aldob/Akr1a1/Pgam1/Dhrs4/Idh1/Aldoa/Idh2/Tpi1/Tkt/Khk/Adh1/G6pdx/Tkfc	13
BP	GO:0009135	purine nucleoside diphosphate metabolic process	16/979	103/23210	6.36176781254336e-06	0.000116133592859836	8.89671492551551e-05	Gapdh/Gm10358/Aldob/Pgk1/Ldha/Pkm/Pgam1/Fbp1/Aldoa/Tpi1/Khk/Nudt18/Pfkl/Pfkm/Hk2/Tkfc	16
BP	GO:0009179	purine ribonucleoside diphosphate metabolic process	16/979	103/23210	6.36176781254336e-06	0.000116133592859836	8.89671492551551e-05	Gapdh/Gm10358/Aldob/Pgk1/Ldha/Pkm/Pgam1/Fbp1/Aldoa/Tpi1/Khk/Nudt18/Pfkl/Pfkm/Hk2/Tkfc	16
BP	GO:0009408	response to heat	16/979	103/23210	6.36176781254336e-06	0.000116133592859836	8.89671492551551e-05	Hspa9/Hspa5/Hspa8/Eif2s1/Dhx9/Ywhae/Dhx36/Vcp/Sod1/Dnaja3/Psip1/Htra2/Bag3/Eif2b5/Hspa4/Myof	16
BP	GO:0009199	ribonucleoside triphosphate metabolic process	29/979	276/23210	6.37966837683738e-06	0.000116133592859836	8.89671492551551e-05	Hspa8/Gapdh/Gm10358/Atp5c1/Mecp2/Aldob/Pgk1/Ldha/Vcp/Pkm/Pgam1/Sdha/Fbp1/Aldoa/Cycs/Cyc1/Tpi1/Cox4i1/Slc25a13/Cad/Cox5a/Khk/Pfkl/Pfkm/Hk2/Tkfc/Atp6v1a/Parp1/Myh6	29
BP	GO:0008033	tRNA processing	17/979	115/23210	6.56689219778362e-06	0.000118662776294509	9.09046957874304e-05	Ddx1/Rtcb/Ptcd1/Trmt10c/Trmt1l/Ssb/Rpp38/Pusl1/Trub2/Rpp30/Elp1/Aars/Elp3/Thumpd3/Nat10/Pop1/Nsun2	17
BP	GO:0043244	regulation of protein complex disassembly	17/979	115/23210	6.56689219778362e-06	0.000118662776294509	9.09046957874304e-05	Lima1/Tpm1/Tmod3/Capza2/Upf1/Twf1/Capza1/Arpc2/Sptbn1/Gsn/Sptan1/Asph/Arhgef2/Wdr1/Eps8/Map1s/Map1b	17
BP	GO:2001233	regulation of apoptotic signaling pathway	38/979	414/23210	6.59169685038097e-06	0.000118674688716566	9.09138216071438e-05	Rps3/Ddx3x/Hnrnpk/Rack1/Lmna/Ybx3/Cttn/Slc25a5/Rpl26/Gnai2/Pdia3/P4hb/Acaa2/Gsn/Hspb1/Ppp1ca/Sod1/Sfpq/Rpl11/Vdac2/Ccar2/Lgals3/Nono/Prdx2/Prkra/Trap1/Thbs1/Gpx1/Yap1/Cth/Rps7/Htra2/Maged1/Ppp2r1a/Lck/Fgg/Traf7/Parp1	38
BP	GO:0030832	regulation of actin filament length	22/979	179/23210	7.02031647523741e-06	0.000125930129473693	9.64720400765433e-05	Lima1/Tpm1/Tmod3/Capza2/Cttn/Dbn1/Twf1/Myo1c/Capza1/Arpc2/Sptbn1/Pfn1/Myadm/Gsn/Sptan1/Coro1b/Arpc1b/Bag4/Wdr1/Eps8/Slit2/Nckap1	22
BP	GO:0031503	protein-containing complex localization	27/979	249/23210	7.38084457468214e-06	0.000131716911856812	0.000100905154727594	Hnrnpa2b1/Hnrnpu/Dbn1/Nedd4/Stau1/Pura/Akap8l/Sfpq/Nxf1/Ap2b1/Abce1/Poldip3/Myo6/Dnm1/Ssb/Dnm2/Ncbp1/Vps35/Stau2/Rrs1/Gripap1/Riok2/Gpc4/Ap3d1/Rbm15b/Nup214/Pcm1	27
BP	GO:0051261	protein depolymerization	17/979	116/23210	7.39651427720859e-06	0.000131716911856812	0.000100905154727594	Hspa8/Lima1/Tpm1/Tmod3/Capza2/Twf1/Capza1/Arpc2/Sptbn1/Gsn/Sptan1/Asph/Arhgef2/Wdr1/Eps8/Map1s/Map1b	17
BP	GO:0040033	negative regulation of translation, ncRNA-mediated	7/979	19/23210	7.50156731011365e-06	0.000132626630680606	0.000101602068414527	Tnrc6b/Ago2/Ago1/Eif4g1/Ago3/Tnrc6c/Tnrc6a	7
BP	GO:0045974	regulation of translation, ncRNA-mediated	7/979	19/23210	7.50156731011365e-06	0.000132626630680606	0.000101602068414527	Tnrc6b/Ago2/Ago1/Eif4g1/Ago3/Tnrc6c/Tnrc6a	7
BP	GO:0051817	modification of morphology or physiology of other organism involved in symbiotic interaction	15/979	93/23210	7.6831969000022e-06	0.000134523318116394	0.000103055074991131	Hspa8/Gapdh/Tardbp/Anxa2/Arg1/Fmr1/Ppib/Smarca4/Snw1/Smarcb1/Inpp5k/Sp1/Fbln1/Pcx/Ythdc2	15
BP	GO:0006730	one-carbon metabolic process	8/979	26/23210	7.71832669558963e-06	0.000134523318116394	0.000103055074991131	Sfxn3/Mat1a/Gnmt/Aldh1l1/Mthfd1/Sfxn1/Dmgdh/Mthfd1l	8
BP	GO:0045109	intermediate filament organization	8/979	26/23210	7.71832669558963e-06	0.000134523318116394	0.000103055074991131	Vim/Krt17/Krt14/Krt6a/Krt10/Krt2/Dsp/Krt25	8
BP	GO:1902175	regulation of oxidative stress-induced intrinsic apoptotic signaling pathway	8/979	26/23210	7.71832669558963e-06	0.000134523318116394	0.000103055074991131	P4hb/Hspb1/Sod1/Sfpq/Nono/Trap1/Gpx1/Parp1	8
BP	GO:0046364	monosaccharide biosynthetic process	14/979	82/23210	7.79248128764317e-06	0.000135335849924969	0.000103677536045749	Gapdh/Mup1/Pgk1/Rgn/Ddb1/Gnmt/Akr1a1/Fbp1/Tpi1/Acadm/Sord/Pcx/G6pdx/Ranbp2	14
BP	GO:0016126	sterol biosynthetic process	11/979	52/23210	8.77064221901166e-06	0.000151787698966346	0.00011628090147296	Sod1/Cyb5r3/Hmgcs2/Por/Erlin2/Apoa1/Nsdhl/Ces1d/Scp2/Lbr/G6pdx	11
BP	GO:0009144	purine nucleoside triphosphate metabolic process	29/979	281/23210	9.03488281043486e-06	0.000155812101801008	0.000119363899586059	Hspa8/Gapdh/Gm10358/Atp5c1/Mecp2/Aldob/Pgk1/Ldha/Vcp/Pkm/Pgam1/Sdha/Fbp1/Aldoa/Cycs/Cyc1/Tpi1/Cox4i1/Slc25a13/Cox5a/Khk/Adk/Pfkl/Pfkm/Hk2/Tkfc/Atp6v1a/Parp1/Myh6	29
BP	GO:1904356	regulation of telomere maintenance via telomere lengthening	12/979	62/23210	9.12518363645452e-06	0.000156819152353755	0.000120135376767014	Hnrnpa2b1/Hnrnpu/Hnrnpc/Dhx36/Tcp1/Dkc1/Cct4/Cct5/Cct6a/Cct2/Nat10/Parp1	12
BP	GO:0060964	regulation of gene silencing by miRNA	10/979	43/23210	9.17513374975487e-06	0.000157128161602945	0.000120372101312574	Elavl1/Ddx5/Mecp2/Dhx9/Ago2/Fxr1/Fmr1/Eif4g1/Tnrc6c/Pum1	10
BP	GO:0019359	nicotinamide nucleotide biosynthetic process	16/979	106/23210	9.28256300180195e-06	0.00015841596233978	0.000121358654449728	Gapdh/Gm10358/Aldob/Pgk1/Pkm/Pgam1/Fbp1/Aldoa/Idh2/Tpi1/Khk/Pfkl/Pfkm/Hk2/G6pdx/Tkfc	16
BP	GO:0009185	ribonucleoside diphosphate metabolic process	16/979	107/23210	1.04932129144572e-05	0.000178457236936184	0.000136711792369381	Gapdh/Gm10358/Aldob/Pgk1/Ldha/Pkm/Pgam1/Fbp1/Aldoa/Tpi1/Khk/Nudt18/Pfkl/Pfkm/Hk2/Tkfc	16
BP	GO:0009636	response to toxic substance	33/979	344/23210	1.06149863071244e-05	0.000179905716205229	0.000137821437461285	Rps3/Actb/Rack1/Cps1/Anxa1/Prdx1/Fabp1/Rgn/Ass1/Sod1/Cat/Akr1a1/Acaa1a/Got2/Prdx2/Prdx6/Gsta3/Trap1/Blmh/Gpx1/Eif2ak2/Aldh1a1/Eef1b2/Adh1/Kpna4/Ces1d/Eps8/Ppp2cb/Lck/G6pdx/Kdm6b/Aacs/Lct	33
BP	GO:0006066	alcohol metabolic process	31/979	314/23210	1.10293194866703e-05	0.000186285585144277	0.000142708901442647	Lima1/Acadl/Mecp2/Sod1/Cyb5r3/Cat/Akr1c6/Akr1a1/Dhrs4/Hmgcs2/Pecr/Hdlbp/Por/Qdpr/Tpi1/Erlin2/Inpp5k/Aldh1a1/Apoa1/Sord/Nsdhl/Adh1/Ces1d/Scp2/Got1/Lbr/G6pdx/Tkfc/Myof/Acadvl/Lrp1	31
BP	GO:0006379	mRNA cleavage	7/979	20/23210	1.1120832877865e-05	0.00018654912489661	0.000142910792901466	Ago2/Mov10/Fip1l1/Cpsf2/Cpsf6/Ncbp1/Cpsf7	7
BP	GO:0006525	arginine metabolic process	7/979	20/23210	1.1120832877865e-05	0.00018654912489661	0.000142910792901466	Cps1/Arg1/Ass1/Fah/Otc/Asl/Oat	7
BP	GO:0030705	cytoskeleton-dependent intracellular transport	21/979	171/23210	1.14060410124633e-05	0.000190682624409038	0.0001460773673526	Actn4/Hspa8/Hnrnpu/Mecp2/Myo1c/Stau1/Hspb1/Kifc1/Pura/Fmr1/Sod1/Sfpq/Myo5a/Dync1h1/Stau2/Kif5b/Ap3d1/Ap3b1/Kif1c/Map1b/Pcm1	21
BP	GO:1901880	negative regulation of protein depolymerization	13/979	74/23210	1.18611602839014e-05	0.000197618992526696	0.000151391151955452	Lima1/Tpm1/Tmod3/Capza2/Twf1/Capza1/Arpc2/Sptbn1/Gsn/Sptan1/Arhgef2/Eps8/Map1b	13
BP	GO:0032970	regulation of actin filament-based process	36/979	393/23210	1.19589821032296e-05	0.000198575665666803	0.000152124036213558	Myh9/Lima1/Tpm1/Tmod3/Capza2/Cttn/Dbn1/Twf1/Myo1c/Capza1/Arpc2/Sptbn1/Pfn1/Myadm/Gsn/Sptan1/Coro1b/Jup/Arpc1b/Mdk/Bag4/Dsp/Wdr1/Inpp5k/Apoa1/Stau2/Eps8/Atp2a2/Slit2/Pard3/Frmd6/Fhod1/Akap13/Nckap1/Kank2/Lrp1	36
BP	GO:0046831	regulation of RNA export from nucleus	6/979	14/23210	1.24445679495358e-05	0.000205237987613179	0.000157227880643003	Dhx9/Khdrbs1/Akap8l/Cpsf6/Riok2/Rbm27	6
BP	GO:0090110	cargo loading into COPII-coated vesicle	6/979	14/23210	1.24445679495358e-05	0.000205237987613179	0.000157227880643003	Sec23a/Sec13/Sec23b/Sec24b/Sec24d/Sec31a	6
BP	GO:0034404	nucleobase-containing small molecule biosynthetic process	21/979	172/23210	1.24854849026125e-05	0.000205237987613179	0.000157227880643003	Gapdh/Gm10358/Aldob/Mtap/Pgk1/Ldha/Vcp/Pkm/Pgam1/Fbp1/Aldoa/Acat1/Tpi1/Cad/Khk/Adk/Nudt18/Pfkl/Pfkm/Hk2/Tkfc	21
BP	GO:0043161	proteasome-mediated ubiquitin-dependent protein catabolic process	36/979	394/23210	1.26416813342188e-05	0.000206822954813884	0.000158442085853031	Hspa5/Rack1/Psma5/Hsp90b1/Dnajc10/Hsp90ab1/Nedd4/Klhl22/Pcbp2/Ddb1/Vcp/Trim25/Rpl11/Ccar2/Smarcc1/Psma8/Sdcbp/Erlin2/Herc2/Psma3/Psmd2/Smurf1/Psma6/Psmc5/Fbxl4/Psmb7/Nemf/Psma1/Psma4/Psmc6/Ppp2cb/Fbxw8/Cul4a/Usp7/Nub1/Stt3b	36
BP	GO:0043414	macromolecule methylation	29/979	286/23210	1.26660649845329e-05	0.000206822954813884	0.000158442085853031	Lmna/Ilf3/Mecp2/Fbl/Prmt1/Trim28/Bhmt/Fam98a/Dnmt1/Carm1/Fam98b/Smarca4/Mrm3/Snw1/Smarcb1/Dimt1/Trmt10c/Trmt1l/Prmt5/Rbm15/Nop2/Eef1aknmt/Prmt3/Thumpd3/Mta2/Nsun2/Rbm15b/Parp1/Setdb1	29
BP	GO:0030833	regulation of actin filament polymerization	20/979	159/23210	1.28072417822227e-05	0.000208435739601406	0.000159677601446534	Tpm1/Tmod3/Capza2/Cttn/Dbn1/Twf1/Myo1c/Capza1/Arpc2/Sptbn1/Pfn1/Myadm/Gsn/Sptan1/Coro1b/Arpc1b/Bag4/Eps8/Slit2/Nckap1	20
BP	GO:0032388	positive regulation of intracellular transport	23/979	200/23210	1.32782746554242e-05	0.000215388514625116	0.00016500395498507	Mecp2/Dhx9/Tardbp/Anxa2/Ywhae/Myo1c/Arpc2/Trim28/Sec16a/Jup/Khdrbs1/Asph/Dync1h1/Cpsf6/Cdh1/Prnp/Scp2/Numa1/Kif5b/Bag3/Riok2/Rbm27/Pcm1	23
BP	GO:0019363	pyridine nucleotide biosynthetic process	16/979	109/23210	1.33442250428131e-05	0.00021574627001785	0.000165278022777502	Gapdh/Gm10358/Aldob/Pgk1/Pkm/Pgam1/Fbp1/Aldoa/Idh2/Tpi1/Khk/Pfkl/Pfkm/Hk2/G6pdx/Tkfc	16
BP	GO:0009205	purine ribonucleoside triphosphate metabolic process	28/979	272/23210	1.34400961356833e-05	0.000216583844284863	0.000165919668256563	Hspa8/Gapdh/Gm10358/Atp5c1/Mecp2/Aldob/Pgk1/Ldha/Vcp/Pkm/Pgam1/Sdha/Fbp1/Aldoa/Cycs/Cyc1/Tpi1/Cox4i1/Slc25a13/Cox5a/Khk/Pfkl/Pfkm/Hk2/Tkfc/Atp6v1a/Parp1/Myh6	28
BP	GO:0032543	mitochondrial translation	13/979	75/23210	1.38001209585574e-05	0.000221658805592515	0.000169807473920742	Mrps27/Ptcd3/Mrps35/Mrps2/Mrps18b/Lrpprc/Tufm/Mrpl44/Trmt10c/Mrpl2/C1qbp/Ngrn/Trub2	13
BP	GO:0000245	spliceosomal complex assembly	10/979	45/23210	1.41409107682288e-05	0.000226134435887369	0.000173236146526556	Srsf1/Prpf39/Srsf10/Mbnl1/Sf3b1/Srpk1/Psip1/Srpk2/Srsf6/Ncbp1	10
BP	GO:0009206	purine ribonucleoside triphosphate biosynthetic process	19/979	147/23210	1.41707845886693e-05	0.000226134435887369	0.000173236146526556	Gapdh/Gm10358/Atp5c1/Aldob/Pgk1/Vcp/Pkm/Pgam1/Fbp1/Aldoa/Cyc1/Tpi1/Slc25a13/Khk/Pfkl/Pfkm/Hk2/Tkfc/Parp1	19
BP	GO:0071824	protein-DNA complex subunit organization	24/979	215/23210	1.43799877258459e-05	0.000228730225477452	0.000175224718430764	Smarcc2/H1f5/Set/H1f0/Smarcc1/Mcm3/Mcm5/Smarca4/Smarcb1/Mcm4/Hp1bp3/Smarca2/Mcm6/H3f3a/Arid1a/Sart3/Psmc5/Mcm7/Smarcd2/Smarcd3/Psmc6/Cand1/Supt16/Smarca5	24
BP	GO:0046031	ADP metabolic process	15/979	98/23210	1.47682960210336e-05	0.000234148951430258	0.00017937587391252	Gapdh/Gm10358/Aldob/Pgk1/Ldha/Pkm/Pgam1/Fbp1/Aldoa/Tpi1/Khk/Pfkl/Pfkm/Hk2/Tkfc	15
BP	GO:0048545	response to steroid hormone	24/979	216/23210	1.55440169948841e-05	0.000245655445433619	0.000188190721918093	Ddx5/Ddx17/Hnrnpu/Phb/Anxa1/Lox/Anxa3/Ass1/Agl/Carm1/Idh1/Ywhah/Smarca4/Safb/Trip4/Yap1/Eif4e/Arid1a/Adh1/Sult1a1/Calr/Akap13/Parp1/Kank2	24
BP	GO:0046716	muscle cell cellular homeostasis	7/979	21/23210	1.60744977817214e-05	0.000253224860888336	0.000193989468843514	Lox/Sod1/Aldoa/Gaa/Lamp2/Pfkm/Bag3	7
BP	GO:0045807	positive regulation of endocytosis	21/979	175/23210	1.62986498685884e-05	0.000255935668064256	0.000196066152950869	Actn4/Hspa8/Hnrnpk/Anxa2/Mfge8/Ighg1/Fmr1/Sod1/Trf/Cd63/Ap2a1/Ahsg/Apoa1/Dnm1/Dnm2/Myo18a/Pard3/Calr/C3/Itgb1/Lrp1	21
BP	GO:0009166	nucleotide catabolic process	18/979	136/23210	1.70578337728313e-05	0.000267003990425051	0.000204545328211256	Gapdh/Gm10358/Aldob/Pgk1/Ldha/Vcp/Pkm/Pgam1/Fbp1/Aldoa/Acat1/Tpi1/Khk/Nudt18/Pfkl/Pfkm/Hk2/Tkfc	18
BP	GO:1901652	response to peptide	35/979	384/23210	1.75020898959112e-05	0.000273088164566361	0.000209206267527734	Vim/Hnrnpk/Ybx1/Aldob/Anxa1/Myo1c/Gnai2/Anxa5/Ywhag/Hadha/Srsf5/Myo5a/Uso1/Pkm/Smarcc1/Ncoa5/Arhgef2/Cyc1/Serpina3i/Cad/Ahsg/Inpp5k/Sp1/Khk/Nucb2/Prnp/Eprs/Rangap1/Atp2a2/Prkci/Eif2b5/Osbpl8/Parp1/Dennd4c/Lrp1	35
BP	GO:0009260	ribonucleotide biosynthetic process	25/979	232/23210	1.76837897757225e-05	0.000275050084644545	0.000210709247261024	Gapdh/Gm10358/Atp5c1/Aldob/Pgk1/Vcp/Pkm/Pgam1/Paics/Fbp1/Aldoa/Acat1/Cyc1/Tpi1/Slc25a13/Cad/Atic/Khk/Pfkl/Pfkm/Gart/Hk2/Tkfc/Dlat/Parp1	25
BP	GO:1904377	positive regulation of protein localization to cell periphery	12/979	66/23210	1.7809207972066e-05	0.000276126994267206	0.000211534241793392	Rack1/Sptbn1/Myo5a/Lgals3/Ppp1r9b/Sqstm1/Prnp/Numa1/Kif5b/Prkci/Itgb1/Lrp1	12
BP	GO:0031032	actomyosin structure organization	23/979	204/23210	1.83353835795032e-05	0.00028339122733729	0.000217099195842049	Actg1/Myh9/Myh10/Tpm1/Tmod3/Krt8/Pfn1/Krt19/Pdcd6ip/Bag4/Cnn3/Wdr1/Inpp5k/Apoa1/Myo18a/Frmd6/Fhod1/Akap13/Itgb1/Myh6/Obsl1/Kank2/Cdc42bpb	23
BP	GO:0010833	telomere maintenance via telomere lengthening	13/979	77/23210	1.8528981690439e-05	0.00028478761800783	0.000218168937112814	Hnrnpa2b1/Hnrnpu/Hnrnpc/Hsp90ab1/Dhx36/Tcp1/Dkc1/Cct4/Cct5/Cct6a/Cct2/Nat10/Parp1	13
BP	GO:0009266	response to temperature stimulus	20/979	163/23210	1.85416150076308e-05	0.00028478761800783	0.000218168937112814	Hspa9/Hspa5/Hspa8/Eif2s1/Acadl/Dhx9/Ywhae/Dhx36/Vcp/Sod1/Dnaja3/Psip1/Acadm/Htra2/Lxn/Bag3/Eif2b5/Hspa4/Myof/Acadvl	20
BP	GO:0010586	miRNA metabolic process	8/979	29/23210	1.89452708224252e-05	0.00028918014314354	0.000221533944857192	Ddx17/Khsrp/Ago2/Ago1/Snd1/Rc3h2/Tut7/Pnpt1	8
BP	GO:0046365	monosaccharide catabolic process	8/979	29/23210	1.89452708224252e-05	0.00028918014314354	0.000221533944857192	Aldob/Ldha/Akr1a1/Khk/Pfkl/Pfkm/Pgm2/Tkfc	8
BP	GO:0043588	skin development	29/979	293/23210	1.99965826816956e-05	0.000304282364955213	0.000233103393359704	Sprr2h/Krt17/Anxa1/Krt6a/Krt10/Krt16/Jup/Myo5a/Krt1/Krt76/Flnb/Krt2/Smarca4/Dsp/Flg2/Yap1/Krt25/Krt36/Srsf6/Nsdhl/Col1a1/Cd109/Col1a2/Numa1/Dsg4/Tmprss13/Nsun2/Atp8a2/Ryr1	29
BP	GO:0043434	response to peptide hormone	31/979	324/23210	2.04783181887113e-05	0.000310651030547889	0.000237982274727161	Hnrnpk/Ybx1/Aldob/Anxa1/Myo1c/Gnai2/Anxa5/Ywhag/Hadha/Srsf5/Myo5a/Uso1/Pkm/Smarcc1/Ncoa5/Cyc1/Serpina3i/Cad/Ahsg/Inpp5k/Sp1/Khk/Nucb2/Eprs/Rangap1/Atp2a2/Prkci/Eif2b5/Osbpl8/Parp1/Dennd4c	31
BP	GO:0071166	ribonucleoprotein complex localization	12/979	67/23210	2.08706336776907e-05	0.000315628198541076	0.000241795163287772	Hnrnpa2b1/Akap8l/Nxf1/Abce1/Poldip3/Ssb/Ncbp1/Rrs1/Riok2/Prpf31/Rbm15b/Nup214	12
BP	GO:0072525	pyridine-containing compound biosynthetic process	16/979	113/23210	2.11864583845189e-05	0.000318444779693915	0.000243952878292046	Gapdh/Gm10358/Aldob/Pgk1/Pkm/Pgam1/Fbp1/Aldoa/Idh2/Tpi1/Khk/Pfkl/Pfkm/Hk2/G6pdx/Tkfc	16
BP	GO:0090305	nucleic acid phosphodiester bond hydrolysis	16/979	113/23210	2.11864583845189e-05	0.000318444779693915	0.000243952878292046	Ddx1/Ago2/Eri3/Mov10/Xrn2/Fip1l1/Xrn1/Cpsf2/Spo11/Aifm1/Cpsf6/Nob1/Ncbp1/Toe1/Cpsf7/Rrs1	16
BP	GO:0034446	substrate adhesion-dependent cell spreading	15/979	101/23210	2.13790183321368e-05	0.000320359375312355	0.000245419603896192	Actn4/Dbn1/Fn1/Arpc2/Myadm/Coro1c/Mdk/Apoa1/C1qbp/Dnm2/Fbln1/Triobp/Calr/Peak1/Hspg2	15
BP	GO:1900026	positive regulation of substrate adhesion-dependent cell spreading	9/979	38/23210	2.19988936540454e-05	0.000328646086047517	0.000251767853465111	Dbn1/Arpc2/Myadm/Mdk/Apoa1/C1qbp/Dnm2/Triobp/Calr	9
BP	GO:0043901	negative regulation of multi-organism process	20/979	165/23210	2.21955128908469e-05	0.000330578623813674	0.000253248324116617	Ilf3/Tardbp/Anxa2/Trim28/Gsn/Pcbp2/Trim25/Prdx2/Trim56/Srpk1/Srpk2/Eif2ak2/Inpp5k/Zc3hav1/C1qbp/Adar/Fbln1/Calr/Tkfc/Setdb1	20
BP	GO:0008203	cholesterol metabolic process	17/979	126/23210	2.25241344745523e-05	0.000334459579886479	0.000256221431119331	Lima1/Acadl/Sod1/Cyb5r3/Cat/Hmgcs2/Hdlbp/Por/Erlin2/Apoa1/Nsdhl/Ces1d/Scp2/Lbr/G6pdx/Acadvl/Lrp1	17
BP	GO:0002183	cytoplasmic translational initiation	7/979	22/23210	2.27189327481524e-05	0.000335325989360868	0.000256885166556476	Rps2/Eif4b/Eif3d/Ythdf2/Eif4a1/Eif3a/Eif2s2	7
BP	GO:0009067	aspartate family amino acid biosynthetic process	7/979	22/23210	2.27189327481524e-05	0.000335325989360868	0.000256885166556476	Mtap/Bhmt/Got2/Mthfd1/Got1/Asns/Plod3	7
BP	GO:0006839	mitochondrial transport	21/979	179/23210	2.3004693072207e-05	0.000338527145059573	0.000259337494860651	Ywhaz/Slc25a5/Sfxn3/Hspd1/Acaa2/Slc25a1/Slc25a4/Uqcrc2/Bag4/Tst/Slc25a12/Cyc1/Slc25a13/Timm50/Vps35/Slc25a24/Kif5b/Bag3/Hk2/Hspa4/Pnpt1	21
BP	GO:0006096	glycolytic process	14/979	90/23210	2.3429804737567e-05	0.000343753702343707	0.000263341434552324	Gapdh/Gm10358/Aldob/Pgk1/Pkm/Pgam1/Fbp1/Aldoa/Tpi1/Khk/Pfkl/Pfkm/Hk2/Tkfc	14
BP	GO:0051592	response to calcium ion	17/979	127/23210	2.49996432050888e-05	0.000365522627952996	0.000280018084315011	Hnrnpd/Fus/Iqgap1/Krt10/Anxa5/Anxa7/Asph/Slc25a12/Cpne1/Slc25a13/Thbs1/Sec31a/Pef1/Slc25a24/Jund/Fgg/Itpr3	17
BP	GO:0010769	regulation of cell morphogenesis involved in differentiation	32/979	343/23210	2.50622839512024e-05	0.000365522627952996	0.000280018084315011	Vim/Actn4/Cttn/Dbn1/Fn1/Rpl4/Dhx36/Arpc2/Nedd4/Myadm/Coro1c/Fmr1/Mdk/Ythdf1/Caprin1/Ywhah/Apoa1/C1qbp/Dnm2/Mark2/Cask/Stau2/Fbln1/Dpysl2/Slit2/Triobp/Fbxw8/Sipa1l1/Calr/Plxna1/Map1b/Lrp1	32
BP	GO:0009152	purine ribonucleotide biosynthetic process	24/979	223/23210	2.63858655690098e-05	0.00038259250852461	0.000293094908816733	Gapdh/Gm10358/Atp5c1/Aldob/Pgk1/Vcp/Pkm/Pgam1/Paics/Fbp1/Aldoa/Acat1/Cyc1/Tpi1/Slc25a13/Atic/Khk/Pfkl/Pfkm/Gart/Hk2/Tkfc/Dlat/Parp1	24
BP	GO:0005976	polysaccharide metabolic process	16/979	115/23210	2.64631766467128e-05	0.00038259250852461	0.000293094908816733	Ppp1ca/Ppp1cb/Gnmt/Gys1/Agl/Cltc/Ap2a1/Gfpt1/Pygb/Inpp5k/Acadm/Khk/Gaa/Gbe1/Pfkm/Pgm2	16
BP	GO:0071897	DNA biosynthetic process	20/979	167/23210	2.64818646135153e-05	0.00038259250852461	0.000293094908816733	Hnrnpd/Hnrnpa2b1/Hnrnpu/Hnrnpc/Phb/Hsp90ab1/Lox/Rgn/Tcp1/Dkc1/Vcp/Pcna/Cct4/Cct5/Cct6a/Dnajc2/Cct2/Rfc3/Rfc4/Nat10	20
BP	GO:1990778	protein localization to cell periphery	32/979	344/23210	2.65440580685436e-05	0.00038259250852461	0.000293094908816733	Actb/Rack1/Anxa2/Sec23a/Sptbn1/Sec16a/Myadm/Jup/Snx27/Myo5a/Bag4/Lgals3/Ppp1r9b/Cltc/Krt18/Inpp5k/Cdh1/Sqstm1/Cask/Prnp/Vps35/Scp2/Numa1/Kif5b/Prkci/Gripap1/Pip5k1a/Gpc4/Nsf/Itgb1/Dennd4c/Lrp1	32
BP	GO:0006757	ATP generation from ADP	14/979	91/23210	2.66290215620619e-05	0.000382694856659457	0.000293173315258527	Gapdh/Gm10358/Aldob/Pgk1/Pkm/Pgam1/Fbp1/Aldoa/Tpi1/Khk/Pfkl/Pfkm/Hk2/Tkfc	14
BP	GO:0051289	protein homotetramerization	15/979	103/23210	2.71251400356163e-05	0.000388688231122607	0.000297764695127818	Gapdh/Acadl/Mat1a/Cat/Gnmt/Pkm/Fbp1/Decr1/Gfpt1/Aldh1a1/Acadm/Cth/Acads/Pfkl/Pfkm	15
BP	GO:1901998	toxin transport	9/979	39/23210	2.7534668051228e-05	0.000393409574045888	0.000301381602262064	Hspa5/Tcp1/Cct4/Cct5/Trip4/Cct6a/Cct2/Arid1a/Dnm1	9
BP	GO:0075522	IRES-dependent viral translational initiation	5/979	10/23210	2.78950285853045e-05	0.000397004793254655	0.000304135813133137	Pcbp2/Eif3d/Ssb/Eif3a/Eif3b	5
BP	GO:0034599	cellular response to oxidative stress	27/979	268/23210	2.7947845059229e-05	0.000397004793254655	0.000304135813133137	Hnrnpd/Rps3/Eif2s1/Rack1/Anxa1/Prdx1/Fabp1/P4hb/Rgn/Hspb1/Sod1/Sfpq/Nono/Prdx2/Prdx6/Prkra/Trap1/Thbs1/Gpx1/Htra2/Atp2a2/Slc25a24/Lonp1/G6pdx/Pnpt1/Kdm6b/Parp1	27
BP	GO:0010498	proteasomal protein catabolic process	39/979	459/23210	2.94517382939051e-05	0.00041716222972491	0.000319577939867431	Hspa5/Rack1/Psma5/Hsp90b1/Dnajc10/Hsp90ab1/Nedd4/Klhl22/Pcbp2/Ddb1/Vcp/Fmr1/Trim25/Rpl11/Ccar2/Smarcc1/Psma8/Sdcbp/Erlin2/Gpx1/Herc2/Psma3/Psmd2/Smurf1/Psma6/Uggt1/Psmc5/Fbxl4/Psmb7/Nemf/Psma1/Psma4/Psmc6/Ppp2cb/Fbxw8/Cul4a/Usp7/Nub1/Stt3b	39
BP	GO:0009084	glutamine family amino acid biosynthetic process	6/979	16/23210	3.08577331059985e-05	0.00043333073775995	0.000331964244571899	Cps1/Ass1/Glud1/Glul/Otc/Asl	6
BP	GO:0032239	regulation of nucleobase-containing compound transport	6/979	16/23210	3.08577331059985e-05	0.00043333073775995	0.000331964244571899	Dhx9/Khdrbs1/Akap8l/Cpsf6/Riok2/Rbm27	6
BP	GO:0070200	establishment of protein localization to telomere	6/979	16/23210	3.08577331059985e-05	0.00043333073775995	0.000331964244571899	Tcp1/Dkc1/Cct4/Cct5/Cct6a/Cct2	6
BP	GO:1903078	positive regulation of protein localization to plasma membrane	11/979	59/23210	3.10328445902839e-05	0.000434548236926625	0.000332896941368857	Rack1/Sptbn1/Myo5a/Lgals3/Ppp1r9b/Sqstm1/Prnp/Kif5b/Prkci/Itgb1/Lrp1	11
BP	GO:0045785	positive regulation of cell adhesion	36/979	411/23210	3.12849298706827e-05	0.000436833608847742	0.000334647709771029	Rps3/Tpm1/Dbn1/Anxa1/Fn1/Arpc2/Iqgap1/Hspd1/Myadm/Jup/Hsd17b12/Mdk/Bag4/Ccdc80/Cd63/Dnaja3/Ccn1/Thbs1/Apoa1/Fbln2/C1qbp/Adk/Dnm2/Cdh1/Fbln1/Lck/Triobp/Tgm2/Calr/Fgg/Ap3d1/Ap3b1/Sart1/Itgb1/Nid1/Utrn	36
BP	GO:2001242	regulation of intrinsic apoptotic signaling pathway	20/979	169/23210	3.14944731394916e-05	0.00043851369824533	0.00033593478580576	Rps3/Ddx3x/Hnrnpk/Rack1/Ybx3/Rpl26/P4hb/Hspb1/Sod1/Sfpq/Rpl11/Vdac2/Ccar2/Nono/Prkra/Trap1/Gpx1/Rps7/Lck/Parp1	20
BP	GO:0110053	regulation of actin filament organization	26/979	255/23210	3.18219752250338e-05	0.000441822057149834	0.000338469239904686	Lima1/Tpm1/Tmod3/Capza2/Cttn/Dbn1/Twf1/Myo1c/Capza1/Arpc2/Sptbn1/Pfn1/Myadm/Gsn/Sptan1/Coro1b/Arpc1b/Bag4/Wdr1/Inpp5k/Apoa1/Eps8/Slit2/Fhod1/Nckap1/Kank2	26
BP	GO:0006333	chromatin assembly or disassembly	18/979	144/23210	3.72455448971813e-05	0.000515667192027172	0.000395040219710059	Smarcc2/H1f5/Set/H1f0/Smarcc1/Smarca4/Smarcb1/Hp1bp3/Smarca2/H3f3a/Arid1a/Sart3/Smarcd2/Smarcd3/Smchd1/Supt16/Map1s/Smarca5	18
BP	GO:1902652	secondary alcohol metabolic process	17/979	131/23210	3.7493078721413e-05	0.000517636185156586	0.000396548617937594	Lima1/Acadl/Sod1/Cyb5r3/Cat/Hmgcs2/Hdlbp/Por/Erlin2/Apoa1/Nsdhl/Ces1d/Scp2/Lbr/G6pdx/Acadvl/Lrp1	17
BP	GO:0030865	cortical cytoskeleton organization	10/979	50/23210	3.76100186455639e-05	0.000517796195078282	0.000396671197685927	Actn1/Coro1c/Pdcd6ip/Wdr1/Cavin3/Fmnl3/Fmnl2/Calr/Nckap1/Tln1	10
BP	GO:1901615	organic hydroxy compound metabolic process	40/979	481/23210	3.79539058393456e-05	0.000521071081565317	0.00039918000937177	Lima1/Acadl/Mecp2/Ldha/Ddt/Sod1/Cyb5r3/Cat/Akr1c6/Myo5a/Akr1a1/Ldhb/Acaa1a/Dhrs4/Hmgcs2/Fah/Pecr/Hdlbp/Por/Qdpr/Tpi1/Erlin2/Inpp5k/Aldh1a1/Apoa1/Sord/Maoa/Nsdhl/Adh1/Ces1d/Vps35/Scp2/Got1/Sult1a1/Lbr/G6pdx/Tkfc/Myof/Acadvl/Lrp1	40
BP	GO:0042866	pyruvate biosynthetic process	14/979	94/23210	3.86431891430245e-05	0.000529056475314668	0.000405297427252892	Gapdh/Gm10358/Aldob/Pgk1/Pkm/Pgam1/Fbp1/Aldoa/Tpi1/Khk/Pfkl/Pfkm/Hk2/Tkfc	14
BP	GO:2000278	regulation of DNA biosynthetic process	16/979	119/23210	4.06142277275373e-05	0.000554497025780127	0.000424786820413453	Hnrnpd/Hnrnpa2b1/Hnrnpu/Hnrnpc/Hsp90ab1/Rgn/Tcp1/Dkc1/Cct4/Cct5/Cct6a/Dnajc2/Cct2/Rfc3/Rfc4/Nat10	16
BP	GO:1905475	regulation of protein localization to membrane	21/979	186/23210	4.0888831218537e-05	0.000556699738058474	0.000426474265253555	Actb/Rack1/Dbn1/Myo1c/Arpc2/Sptbn1/Gsn/Snx27/Myo5a/Lgals3/Ppp1r9b/Cltc/Inpp5k/Sqstm1/Prnp/Kif5b/Prkci/Gripap1/Gpc4/Itgb1/Lrp1	21
BP	GO:0051258	protein polymerization	27/979	274/23210	4.12087278453319e-05	0.000559505241325432	0.000428623493756186	Rps3/Tpm1/Mecp2/Tmod3/Capza2/Cttn/Dbn1/Twf1/Myo1c/Capza1/Arpc2/Sptbn1/Pfn1/Myadm/Gsn/Sptan1/Drg1/Coro1b/Arpc1b/Bag4/Vdac2/Eps8/Slit2/Numa1/Fgg/Nckap1/Map1b	27
BP	GO:0006623	protein targeting to vacuole	8/979	32/23210	4.14867747181071e-05	0.000560185433350265	0.000429144572488922	Hspa8/Nedd4/Smurf1/Lamp2/Lars/Ap3d1/Ap3b1/Vps13d	8
BP	GO:0032508	DNA duplex unwinding	8/979	32/23210	4.14867747181071e-05	0.000560185433350265	0.000429144572488922	Ddx1/Dhx9/Anxa1/Pura/Mcm4/Mcm6/Mcm7/Ascc3	8
BP	GO:0043242	negative regulation of protein complex disassembly	13/979	83/23210	4.22385592796745e-05	0.000568774024272877	0.000435724085200853	Lima1/Tpm1/Tmod3/Capza2/Twf1/Capza1/Arpc2/Sptbn1/Gsn/Sptan1/Arhgef2/Eps8/Map1b	13
BP	GO:0009065	glutamine family amino acid catabolic process	7/979	24/23210	4.28180935862991e-05	0.00057187752711049	0.000438101603999405	Arg1/Glud1/Got2/Fah/Aldh4a1/Got1/Oat	7
BP	GO:0010499	proteasomal ubiquitin-independent protein catabolic process	7/979	24/23210	4.28180935862991e-05	0.00057187752711049	0.000438101603999405	Psma5/Psma8/Psma3/Psma6/Psmb7/Psma1/Psma4	7
BP	GO:2000637	positive regulation of gene silencing by miRNA	7/979	24/23210	4.28180935862991e-05	0.00057187752711049	0.000438101603999405	Ddx5/Dhx9/Ago2/Fxr1/Fmr1/Eif4g1/Pum1	7
BP	GO:0010970	transport along microtubule	19/979	159/23210	4.30532621775701e-05	0.000571910225953397	0.000438126653795642	Hspa8/Hnrnpu/Mecp2/Stau1/Hspb1/Kifc1/Pura/Fmr1/Sod1/Sfpq/Myo5a/Dync1h1/Stau2/Kif5b/Ap3d1/Ap3b1/Kif1c/Map1b/Pcm1	19
BP	GO:0099111	microtubule-based transport	19/979	159/23210	4.30532621775701e-05	0.000571910225953397	0.000438126653795642	Hspa8/Hnrnpu/Mecp2/Stau1/Hspb1/Kifc1/Pura/Fmr1/Sod1/Sfpq/Myo5a/Dync1h1/Stau2/Kif5b/Ap3d1/Ap3b1/Kif1c/Map1b/Pcm1	19
BP	GO:0008154	actin polymerization or depolymerization	22/979	201/23210	4.36285956721325e-05	0.000577990694686067	0.000442784754487779	Lima1/Tpm1/Tmod3/Capza2/Cttn/Dbn1/Twf1/Myo1c/Capza1/Arpc2/Sptbn1/Pfn1/Myadm/Gsn/Sptan1/Coro1b/Arpc1b/Bag4/Wdr1/Eps8/Slit2/Nckap1	22
BP	GO:0032206	positive regulation of telomere maintenance	10/979	51/23210	4.50302066098178e-05	0.000594955552385093	0.000455781123495525	Hnrnpd/Hnrnpa2b1/Dhx36/Tcp1/Dkc1/Gnl3/Cct4/Cct5/Cct6a/Cct2	10
BP	GO:0000966	RNA 5'-end processing	6/979	17/23210	4.59882747373372e-05	0.000602752987557366	0.000461754550836365	Trmt10c/Ssb/Rpp38/Rpp30/Pop1/Pnpt1	6
BP	GO:0006555	methionine metabolic process	6/979	17/23210	4.59882747373372e-05	0.000602752987557366	0.000461754550836365	Mtap/Bhmt/Ahcy/Mat1a/Gnmt/Mthfd1	6
BP	GO:0035459	cargo loading into vesicle	6/979	17/23210	4.59882747373372e-05	0.000602752987557366	0.000461754550836365	Sec23a/Sec13/Sec23b/Sec24b/Sec24d/Sec31a	6
BP	GO:0032259	methylation	31/979	338/23210	4.61462411857295e-05	0.000603214828265587	0.000462108355882851	Lmna/Ilf3/Mecp2/Mtap/Fbl/Prmt1/Trim28/Bhmt/Fam98a/Gnmt/Dnmt1/Carm1/Fam98b/Smarca4/Mrm3/Snw1/Smarcb1/Dimt1/Trmt10c/Trmt1l/Prmt5/Rbm15/Nop2/Eef1aknmt/Prmt3/Thumpd3/Mta2/Nsun2/Rbm15b/Parp1/Setdb1	31
BP	GO:0030041	actin filament polymerization	20/979	174/23210	4.7925068341659e-05	0.000624805599202265	0.000478648525640414	Tpm1/Tmod3/Capza2/Cttn/Dbn1/Twf1/Myo1c/Capza1/Arpc2/Sptbn1/Pfn1/Myadm/Gsn/Sptan1/Coro1b/Arpc1b/Bag4/Eps8/Slit2/Nckap1	20
BP	GO:0031331	positive regulation of cellular catabolic process	32/979	355/23210	4.89881181119392e-05	0.000636771749784829	0.000487815505483821	Hnrnpd/Hnrnpr/Tnrc6b/Pabpc1/Rack1/Khsrp/Ago2/Mtdh/Upf1/Fabp1/Dhx36/Mov10/Ythdf3/Rgn/Vcp/Fmr1/Larp1/Tnrc6c/Tnrc6a/Rida/Ythdf2/Zc3hav1/Smurf1/Vps35/Fbxw8/Bag3/Pum1/Hk2/Nub1/Pnpt1/Lrp1/Vps13d	32
BP	GO:0000050	urea cycle	5/979	11/23210	4.9361146829709e-05	0.000636771749784829	0.000487815505483821	Cps1/Arg1/Ass1/Otc/Asl	5
BP	GO:0000727	double-strand break repair via break-induced replication	5/979	11/23210	4.9361146829709e-05	0.000636771749784829	0.000487815505483821	Mcm3/Mcm5/Mcm4/Mcm6/Mcm7	5
BP	GO:0098935	dendritic transport	5/979	11/23210	4.9361146829709e-05	0.000636771749784829	0.000487815505483821	Hnrnpu/Stau1/Pura/Sfpq/Stau2	5
BP	GO:0009132	nucleoside diphosphate metabolic process	16/979	121/23210	4.99232044162253e-05	0.000642336517554313	0.000492078540084977	Gapdh/Gm10358/Aldob/Pgk1/Ldha/Pkm/Pgam1/Fbp1/Aldoa/Tpi1/Khk/Nudt18/Pfkl/Pfkm/Hk2/Tkfc	16
BP	GO:0031529	ruffle organization	10/979	52/23210	5.36634362266768e-05	0.000686604347012661	0.000525991058363611	Lima1/Tpm1/Pfn1/Coro1c/Coro1b/Fam98a/Bag4/Inpp5k/Eps8/Pip5k1a	10
BP	GO:1901292	nucleoside phosphate catabolic process	18/979	148/23210	5.37319001777764e-05	0.000686604347012661	0.000525991058363611	Gapdh/Gm10358/Aldob/Pgk1/Ldha/Vcp/Pkm/Pgam1/Fbp1/Aldoa/Acat1/Tpi1/Khk/Nudt18/Pfkl/Pfkm/Hk2/Tkfc	18
BP	GO:0048193	Golgi vesicle transport	26/979	263/23210	5.37828430518565e-05	0.000686604347012661	0.000525991058363611	Rack1/Tfg/Sec23a/Sptbn1/Sec16a/Sec13/Vcp/Myo1b/Myo5a/Uso1/Sec23b/Sec24b/Copa/Sec24d/Copb1/Krt18/Dnm2/Myo18a/Cope/Sec31a/Pef1/Ccdc93/Prkci/Ap3d1/Nsf/Kif1c	26
BP	GO:0009896	positive regulation of catabolic process	36/979	422/23210	5.42408421794096e-05	0.000690657355730047	0.000529095970754699	Hnrnpd/Hnrnpr/Tnrc6b/Pabpc1/Rack1/Khsrp/Ago2/Mtdh/Upf1/Fabp1/Dhx36/Mov10/Ythdf3/Nedd4/Rgn/Ddb1/Vcp/Fmr1/Larp1/Tnrc6c/Tnrc6a/Rida/Ythdf2/Zc3hav1/Smurf1/Vps35/Fbxw8/Bag3/Pum1/Cul4a/Hk2/Nsf/Nub1/Pnpt1/Lrp1/Vps13d	36
BP	GO:0048525	negative regulation of viral process	14/979	97/23210	5.51605554678662e-05	0.000699611863705569	0.000535955803710407	Ilf3/Tardbp/Trim28/Gsn/Trim25/Trim56/Srpk1/Srpk2/Eif2ak2/Inpp5k/Zc3hav1/Adar/Fbln1/Setdb1	14
BP	GO:0016125	sterol metabolic process	17/979	135/23210	5.52287697085983e-05	0.000699611863705569	0.000535955803710407	Lima1/Acadl/Sod1/Cyb5r3/Cat/Hmgcs2/Hdlbp/Por/Erlin2/Apoa1/Nsdhl/Ces1d/Scp2/Lbr/G6pdx/Acadvl/Lrp1	17
BP	GO:0051656	establishment of organelle localization	39/979	473/23210	5.68654497861684e-05	0.000718492765293105	0.000550420007807129	Myh9/Actn4/Myh10/Hnrnpu/Mecp2/Ywhaz/Myo1c/Sec16a/Kifc1/Fmr1/Map4/Myo5a/Arhgef2/Spo11/Abce1/Myo6/Dync1h1/Dnm1/Dnm2/Dock7/Cask/Kpnb1/Rrs1/Atp2a2/Dpysl2/Pef1/Numa1/Pard3/Kif5b/Gripap1/Riok2/Nup62/Fhod1/Ap3d1/Ap3b1/Kif1c/Map1b/Stxbp5/Pcm1	39
BP	GO:0019320	hexose catabolic process	7/979	25/23210	5.73119405382561e-05	0.000718592315677369	0.000550496270959565	Aldob/Ldha/Khk/Pfkl/Pfkm/Pgm2/Tkfc	7
BP	GO:0060148	positive regulation of posttranscriptional gene silencing	7/979	25/23210	5.73119405382561e-05	0.000718592315677369	0.000550496270959565	Ddx5/Dhx9/Ago2/Fxr1/Fmr1/Eif4g1/Pum1	7
BP	GO:2000765	regulation of cytoplasmic translation	7/979	25/23210	5.73119405382561e-05	0.000718592315677369	0.000550496270959565	Dhx9/Dhx36/Fmr1/Eef2/Ythdf2/Cpeb4/Aars	7
BP	GO:0051099	positive regulation of binding	22/979	205/23210	5.88077780395675e-05	0.000735471320774743	0.000563426870356322	Hnrnpl/Eif2s1/Dhx9/Anxa2/Cald1/Hsp90ab1/Trim28/Eno1/Fmr1/Eif4g1/Rpl11/H1f0/Lgals3/Smarca4/Eif3d/Eif3c/Ncbp1/Ppp2cb/Mark3/Hspa4/Parp1/Lrp1	22
BP	GO:0099518	vesicle cytoskeletal trafficking	10/979	53/23210	6.36667723206487e-05	0.000794218746081189	0.000608431858378201	Actn4/Mecp2/Myo1c/Kifc1/Myo5a/Dync1h1/Kif5b/Ap3d1/Ap3b1/Kif1c	10
BP	GO:0005980	glycogen catabolic process	6/979	18/23210	6.65239636514557e-05	0.000823590129337291	0.000630932567894092	Ppp1ca/Ppp1cb/Agl/Pygb/Gaa/Pfkm	6
BP	GO:0009251	glucan catabolic process	6/979	18/23210	6.65239636514557e-05	0.000823590129337291	0.000630932567894092	Ppp1ca/Ppp1cb/Agl/Pygb/Gaa/Pfkm	6
BP	GO:1900153	positive regulation of nuclear-transcribed mRNA catabolic process, deadenylation-dependent decay	6/979	18/23210	6.65239636514557e-05	0.000823590129337291	0.000630932567894092	Tnrc6b/Pabpc1/Ago2/Dhx36/Tnrc6c/Tnrc6a	6
BP	GO:0032507	maintenance of protein location in cell	12/979	75/23210	6.67188425772705e-05	0.000823927415244433	0.000631190954506471	Hspa5/Hnrnpu/Dbn1/Twf1/Pfn1/Gsn/Mprip/Tnrc6a/Rangap1/Hk2/Tln1/Vps13d	12
BP	GO:0034605	cellular response to heat	11/979	64/23210	6.803273142242e-05	0.000835952187352985	0.000640402842889464	Hspa9/Hspa5/Hspa8/Eif2s1/Dhx9/Ywhae/Dhx36/Vcp/Htra2/Bag3/Myof	11
BP	GO:0046824	positive regulation of nucleocytoplasmic transport	11/979	64/23210	6.803273142242e-05	0.000835952187352985	0.000640402842889464	Dhx9/Tardbp/Ywhae/Trim28/Jup/Khdrbs1/Cpsf6/Cdh1/Bag3/Riok2/Rbm27	11
BP	GO:0006898	receptor-mediated endocytosis	23/979	222/23210	6.97301715942323e-05	0.000854672801460478	0.000654744254607085	Hnrnpk/Anxa2/Cttn/Nedd4/Fmr1/Atxn2/Trf/Cd63/Cltc/Canx/Sdcbp/Ap2a1/Ap2b1/Myo6/Dnm1/Dnm2/Pard3/Dnajc13/C3/Nsf/Hspg2/Itgb1/Lrp1	23
BP	GO:1990138	neuron projection extension	21/979	193/23210	7.03080567258668e-05	0.000859612186088645	0.000658528198241491	Hnrnpk/Mecp2/Cttn/Dbn1/Hsp90ab1/Fn1/Rpl4/Dclk1/Iqgap1/Cpne1/Smurf1/Dnm2/Dpysl2/Slit2/Slit3/Vcl/Plxna1/Itgb1/Map1b/Usp9x/Lrp1	21
BP	GO:0042692	muscle cell differentiation	34/979	395/23210	7.25944487162506e-05	0.000885364058164695	0.000678256087392004	Actg1/Myh9/Myh10/Hnrnpu/Lmna/Ybx1/Mecp2/Tmod3/Lox/Krt8/Krt19/Slc25a4/Naca/Dnmt1/Smarca4/Wdr1/Smarca2/Gpx1/H3f3a/Flnc/Arid1a/Acadm/Cth/Ankrd17/Smarcd3/Atp2a2/G6pdx/Myof/Akap13/Kdm6b/Itgb1/Myh6/Obsl1/Ryr1	34
BP	GO:0019627	urea metabolic process	5/979	12/23210	8.16773751018683e-05	0.000988779060654391	0.000757479830799541	Cps1/Arg1/Ass1/Otc/Asl	5
BP	GO:0030388	fructose 1,6-bisphosphate metabolic process	5/979	12/23210	8.16773751018683e-05	0.000988779060654391	0.000757479830799541	Aldob/Fbp1/Aldoa/Pfkl/Pfkm	5
BP	GO:0060213	positive regulation of nuclear-transcribed mRNA poly(A) tail shortening	5/979	12/23210	8.16773751018683e-05	0.000988779060654391	0.000757479830799541	Tnrc6b/Pabpc1/Ago2/Tnrc6c/Tnrc6a	5
BP	GO:0032868	response to insulin	23/979	225/23210	8.56479286663645e-05	0.00103429869630266	0.000792351327659603	Hnrnpk/Ybx1/Myo1c/Gnai2/Ywhag/Hadha/Srsf5/Myo5a/Uso1/Pkm/Smarcc1/Ncoa5/Cad/Ahsg/Inpp5k/Sp1/Khk/Nucb2/Eprs/Prkci/Osbpl8/Parp1/Dennd4c	23
BP	GO:0051651	maintenance of location in cell	14/979	101/23210	8.65710550881406e-05	0.00104288415627012	0.000798928441822185	Hspa5/Hnrnpu/Dbn1/Alb/Twf1/Pfn1/Gsn/Mprip/Tnrc6a/Gaa/Rangap1/Hk2/Tln1/Vps13d	14
BP	GO:0071426	ribonucleoprotein complex export from nucleus	11/979	66/23210	9.10051134792765e-05	0.00109361890648079	0.000837795112380317	Hnrnpa2b1/Akap8l/Nxf1/Abce1/Poldip3/Ssb/Ncbp1/Rrs1/Riok2/Rbm15b/Nup214	11
BP	GO:0043038	amino acid activation	9/979	45/23210	9.17489055510158e-05	0.0010998679775201	0.000842582375240009	Qars/Farsa/Aimp1/Eprs/Kars/Tars/Aars/Lars/Aasdh	9
BP	GO:0034063	stress granule assembly	6/979	19/23210	9.37650696551524e-05	0.00112130247531648	0.000859002827907492	Ddx3x/Eif2s1/G3bp1/Atxn2l/Atxn2/Dync1h1	6
BP	GO:1905477	positive regulation of protein localization to membrane	14/979	102/23210	9.65094175851164e-05	0.00115131987240497	0.000881998433065818	Rack1/Myo1c/Arpc2/Sptbn1/Snx27/Myo5a/Lgals3/Ppp1r9b/Sqstm1/Prnp/Kif5b/Prkci/Itgb1/Lrp1	14
BP	GO:0039694	viral RNA genome replication	7/979	27/23210	9.83401584889881e-05	0.00117031931954813	0.000896553452058393	Pcbp1/Trim28/Pcbp2/Fmr1/Smarcb1/Inpp5k/Setdb1	7
BP	GO:1904358	positive regulation of telomere maintenance via telomere lengthening	8/979	36/23210	0.000102756804674674	0.00121992679945899	0.000934556547981969	Hnrnpa2b1/Dhx36/Tcp1/Dkc1/Cct4/Cct5/Cct6a/Cct2	8
BP	GO:0051098	regulation of binding	34/979	403/23210	0.000107225219457289	0.00126615819846217	0.000969973309610573	Actb/Hnrnpl/Hnrnpk/Eif2s1/Mecp2/Dhx9/Anxa2/Cald1/Hsp90ab1/Lox/Trim28/Eno1/Fmr1/Eif4g1/Rpl11/H1f0/Lgals3/Carm1/Smarca4/Eif3d/Cpne1/Eif3c/Larp7/Ncbp1/Nfib/Tfip11/Smarcd3/Mark2/Ppp2cb/Mark3/Gtpbp4/Hspa4/Parp1/Lrp1	34
BP	GO:0006165	nucleoside diphosphate phosphorylation	14/979	103/23210	0.00010742379832324	0.00126615819846217	0.000969973309610573	Gapdh/Gm10358/Aldob/Pgk1/Pkm/Pgam1/Fbp1/Aldoa/Tpi1/Khk/Pfkl/Pfkm/Hk2/Tkfc	14
BP	GO:0140053	mitochondrial gene expression	14/979	103/23210	0.00010742379832324	0.00126615819846217	0.000969973309610573	Mrps27/Ptcd3/Mrps35/Mrps2/Mrps18b/Lrpprc/Tufm/Mrpl44/Trmt10c/Mrpl2/C1qbp/Ngrn/Trub2/Pnpt1	14
BP	GO:0030522	intracellular receptor signaling pathway	21/979	199/23210	0.000109184059019438	0.00128382691406827	0.000983508887213623	Actn4/Ddx5/Ddx17/Phb/Lsm14a/Carm1/Ywhah/Smarca4/Safb/Snw1/Trip4/Yap1/Arid1a/Zc3hav1/C1qbp/Ankrd17/Pum1/Calr/Tkfc/Parp1/Kank2	21
BP	GO:0007018	microtubule-based movement	26/979	275/23210	0.000112526943188318	0.00131764131917416	0.0010094132887907	Hspa8/Hnrnpu/Mecp2/Stau1/Hspb1/Kifc1/Pura/Fmr1/Sod1/Sfpq/Map4/Myo5a/Cfap221/Kif2a/Dync1h1/Kpnb1/Stau2/Tekt1/Kif5b/Ap3d1/Ktn1/Ap3b1/Kif1c/Map1b/Pcm1/Dnah7c	26
BP	GO:0031667	response to nutrient levels	32/979	371/23210	0.000112596002859236	0.00131764131917416	0.0010094132887907	Hspa5/Hnrnpl/Plec/Eif2s1/Mup1/Hsp90b1/Alb/Pdia3/Ahcy/Larp1/Sod1/Eif4g1/Mybbp1a/Glul/Agl/Tnrc6a/Asph/Snw1/Cad/Eif2ak2/Acadm/Cpeb4/Lamp2/Slc16a1/Nucb2/Asns/Lars/Slc2a1/Aacs/Kank2/Lct/Ryr1	32
BP	GO:0051668	localization within membrane	20/979	185/23210	0.000113287820787416	0.00132258821655617	0.00101320298776494	Dbn1/Sec23a/Nedd4/Gsn/Sec13/Snx27/Sec23b/Sec24b/Dnaja3/Ap2b1/Sec24d/Myo6/Dnm1/Dnm2/Vps35/Sec31a/Gripap1/Gpc4/Ap3d1/Itgb1	20
BP	GO:0048588	developmental cell growth	25/979	260/23210	0.000115862731993403	0.00134944390461511	0.00103377648376254	Hnrnpk/Mecp2/Cttn/Dbn1/Hsp90ab1/Fn1/Rpl4/Dclk1/Iqgap1/Slc25a4/Cpne1/Fubp1/Smurf1/Dnm2/Dpysl2/Slit2/Slit3/Vcl/G6pdx/Akap13/Plxna1/Itgb1/Map1b/Usp9x/Lrp1	25
BP	GO:0044264	cellular polysaccharide metabolic process	14/979	104/23210	0.000119393052702751	0.00138727388660525	0.00106275712210462	Ppp1ca/Ppp1cb/Gnmt/Gys1/Agl/Gfpt1/Pygb/Inpp5k/Acadm/Khk/Gaa/Gbe1/Pfkm/Pgm2	14
BP	GO:0097193	intrinsic apoptotic signaling pathway	27/979	292/23210	0.000121620410376788	0.001409821502363	0.00108003030764094	Rps3/Ddx3x/Ddx5/Hnrnpk/Rack1/Ybx3/Dnajc10/Rpl26/P4hb/Hspb1/Sod1/Sfpq/Mybbp1a/Rpl11/Vdac2/Ccar2/Nono/Snw1/Prkra/Trap1/Gpx1/Aifm1/Rps7/Htra2/Lck/Ifi204/Parp1	27
BP	GO:0009112	nucleobase metabolic process	8/979	37/23210	0.000126293135345881	0.00145802746522366	0.00111695973509772	Cps1/Uox/Mthfd1/Cad/Aldh6a1/Gart/Xdh/Mthfd1l	8
BP	GO:0070198	protein localization to chromosome, telomeric region	7/979	28/23210	0.000126372268603312	0.00145802746522366	0.00111695973509772	Tcp1/Dkc1/Gnl3/Cct4/Cct5/Cct6a/Cct2	7
BP	GO:0016246	RNA interference	5/979	13/23210	0.000128116455439859	0.00146637297682831	0.00112335303059696	Dhx9/Ago2/Prkra/Mrpl44/Adar	5
BP	GO:0071941	nitrogen cycle metabolic process	5/979	13/23210	0.000128116455439859	0.00146637297682831	0.00112335303059696	Cps1/Arg1/Ass1/Otc/Asl	5
BP	GO:0030100	regulation of endocytosis	27/979	293/23210	0.000128717118451283	0.00146637297682831	0.00112335303059696	Actn4/Hspa8/Hnrnpk/Rack1/Anxa2/Mfge8/Ighg1/Nedd4/Fmr1/Sod1/Atxn2/Lgals3/Trf/Cd63/Sdcbp/Ap2a1/Ahsg/Apoa1/Dnm1/Dnm2/Myo18a/Pard3/Calr/C3/Nsf/Itgb1/Lrp1	27
BP	GO:0044247	cellular polysaccharide catabolic process	6/979	20/23210	0.00012918402827399	0.00146637297682831	0.00112335303059696	Ppp1ca/Ppp1cb/Agl/Pygb/Gaa/Pfkm	6
BP	GO:0046653	tetrahydrofolate metabolic process	6/979	20/23210	0.00012918402827399	0.00146637297682831	0.00112335303059696	Aldh1l1/Mthfd1/Atic/Dmgdh/Gart/Mthfd1l	6
BP	GO:0050434	positive regulation of viral transcription	6/979	20/23210	0.00012918402827399	0.00146637297682831	0.00112335303059696	Dhx9/Pfn1/Smarca4/Snw1/Smarcb1/Sp1	6
BP	GO:1900151	regulation of nuclear-transcribed mRNA catabolic process, deadenylation-dependent decay	6/979	20/23210	0.00012918402827399	0.00146637297682831	0.00112335303059696	Tnrc6b/Pabpc1/Ago2/Dhx36/Tnrc6c/Tnrc6a	6
BP	GO:0030520	intracellular estrogen receptor signaling pathway	9/979	47/23210	0.000130814163310496	0.00148145532873522	0.00113490725724386	Ddx5/Ddx17/Carm1/Safb/Trip4/Yap1/Arid1a/Parp1/Kank2	9
BP	GO:0046939	nucleotide phosphorylation	14/979	105/23210	0.00013250090403224	0.00149710791567462	0.00114689832721917	Gapdh/Gm10358/Aldob/Pgk1/Pkm/Pgam1/Fbp1/Aldoa/Tpi1/Khk/Pfkl/Pfkm/Hk2/Tkfc	14
BP	GO:0060249	anatomical structure homeostasis	33/979	392/23210	0.000140178205365893	0.00158021990681964	0.00121056842248623	Hnrnpd/Hnrnpa2b1/Strap/Hnrnpu/Lmna/Upf1/Hnrnpc/Hsp90ab1/Lox/Dhx36/Tcp1/Dkc1/Gnl3/Sod1/Pcna/Trf/Aldoa/Cct4/Cct5/Xrn1/Cct6a/Cct2/Yap1/Ahsg/Pbld1/Gaa/Lamp2/Pfkm/Bag3/Nat10/Ylpm1/Itgb1/Parp1	33
BP	GO:0051187	cofactor catabolic process	10/979	58/23210	0.000140809203058262	0.00158370076208549	0.00121323502189426	Prdx1/Vcp/Ahcy/Cat/Aldh1l1/Prdx2/Prdx6/Acat1/Gpx1/Pxdn	10
BP	GO:0006631	fatty acid metabolic process	32/979	376/23210	0.000144084055932076	0.00161683364133825	0.00123861732292486	Acadl/Anxa1/Etfa/Fabp1/Cyb5a/Rgn/Acaa2/Hadha/Etfb/Akr1c6/Myo5a/Acaa1a/Pecr/Por/Acat1/Ivd/Erlin2/Decr1/Acadm/Cyp2d26/Sgpl1/Ces1d/Nucb2/Acads/Hadhb/Cyp2c69/Etfdh/Aasdh/C3/Acadvl/Acad11/Aacs	32
BP	GO:0072330	monocarboxylic acid biosynthetic process	25/979	264/23210	0.000147414975592748	0.00164674456899518	0.00126153136441522	Gapdh/Gm10358/Acadl/Aldob/Pgk1/Anxa1/Ldha/Rgn/Myo5a/Pkm/Ldhb/Pgam1/Fbp1/Pecr/Aldoa/Tpi1/Erlin2/Aldh1a1/Khk/Asns/Pfkl/Pfkm/Hk2/Tkfc/Acadvl	25
BP	GO:0042060	wound healing	31/979	360/23210	0.000147419656227443	0.00164674456899518	0.00126153136441522	Myh9/Myh10/Plec/Tpm1/Anxa2/Anxa1/Lox/Krt6a/Fn1/Anxa5/Coro1b/Naca/Mdk/Pkm/Anxa6/Prdx2/Dsp/Ccn1/Thbs1/Gpx1/Yap1/Srsf6/Col1a1/Cask/Cd109/Fbln1/Pard3/Fgg/Ap3b1/Myof/C3	31
BP	GO:0032956	regulation of actin cytoskeleton organization	30/979	344/23210	0.000150054743946201	0.00167237883559088	0.00128116915883891	Lima1/Tpm1/Tmod3/Capza2/Cttn/Dbn1/Twf1/Myo1c/Capza1/Arpc2/Sptbn1/Pfn1/Myadm/Gsn/Sptan1/Coro1b/Arpc1b/Mdk/Bag4/Wdr1/Inpp5k/Apoa1/Stau2/Eps8/Slit2/Fhod1/Akap13/Nckap1/Kank2/Lrp1	30
BP	GO:0006536	glutamate metabolic process	7/979	29/23210	0.000160553586079048	0.00178131123155423	0.00136461964454023	Glud1/Glul/Got2/Aldh4a1/Asl/Got1/Oat	7
BP	GO:0006734	NADH metabolic process	7/979	29/23210	0.000160553586079048	0.00178131123155423	0.00136461964454023	Aldob/Ldha/Vcp/Mdh2/Mdh1/Pfkl/Pfkm	7
BP	GO:1903901	negative regulation of viral life cycle	12/979	82/23210	0.000161497031006224	0.00178774303467476	0.00136954689404757	Ilf3/Trim28/Gsn/Trim25/Trim56/Srpk1/Srpk2/Eif2ak2/Inpp5k/Zc3hav1/Adar/Setdb1	12
BP	GO:0031124	mRNA 3'-end processing	10/979	59/23210	0.000163212541521114	0.0018026733518568	0.0013809846505524	Dhx36/Fip1l1/Cpsf2/Cpsf3/Cpsf1/Cpsf6/Ncbp1/Wdr33/Cpsf7/Pnpt1	10
BP	GO:1904375	regulation of protein localization to cell periphery	16/979	134/23210	0.000170405139034416	0.00187789519810348	0.00143861029578972	Actb/Rack1/Sptbn1/Myo5a/Lgals3/Ppp1r9b/Cltc/Sqstm1/Prnp/Numa1/Kif5b/Prkci/Gripap1/Gpc4/Itgb1/Lrp1	16
BP	GO:0051016	barbed-end actin filament capping	6/979	21/23210	0.000174427840470897	0.00191792580741489	0.00146927678173648	Capza2/Twf1/Capza1/Arpc2/Gsn/Eps8	6
BP	GO:0034329	cell junction assembly	21/979	206/23210	0.000177687079004261	0.00194940177077219	0.00149338975939437	Actn4/Actn1/Plec/Cttn/Fn1/Myo1c/Capza1/Iqgap1/Coro1c/Jup/Pdcd6ip/Wdr1/Ctnnd1/Cdh1/Pard3/Vcl/Pip5k1a/Peak1/Itgb1/Tln1/Lrp1	21
BP	GO:0030048	actin filament-based movement	14/979	108/23210	0.000179570265260402	0.00196567450724917	0.00150585591099861	Myh9/Actn4/Myh10/Tpm1/Dbn1/Myo1c/Jup/Myo1b/Myo5a/Dsp/Myo9b/Pard3/Frmd6/Myh6	14
BP	GO:0098586	cellular response to virus	9/979	49/23210	0.000182886589436022	0.00199752797128455	0.00153025808283661	Fmr1/Ago3/Lsm14a/Zc3hav1/C1qbp/Adar/Ankrd17/Pum1/Tkfc	9
BP	GO:0034976	response to endoplasmic reticulum stress	23/979	237/23210	0.000186602188147798	0.00202641465209149	0.00155238747347674	Hspa5/Eif2s1/Hsp90b1/Dnajc10/Sec16a/Pdia3/P4hb/Vcp/Trim25/Canx/Erlin2/Thbs1/Pdia6/Eif2ak2/Aifm1/Pdia4/Uggt1/Pdia2/Psmc6/Ppp2cb/Calr/Eif2b5/Stt3b	23
BP	GO:0031346	positive regulation of cell projection organization	37/979	466/23210	0.000186652496365663	0.00202641465209149	0.00155238747347674	Hspa5/Hnrnpk/Mecp2/Dbn1/Fn1/Twf1/Rpl4/Dhx36/Arpc2/Iqgap1/Pfn1/Coro1c/Hspb1/Eef1a1/Coro1b/Fmr1/Fam98a/Mdk/Caprin1/Grn/Ap2a1/Adamts1/Ddx56/Smurf1/Dnm2/Mark2/Cask/Stau2/Eps8/Prkci/Fbxw8/Plxna1/Itgb1/Nckap1/Map1b/Atp8a2/Lrp1	37
BP	GO:1900087	positive regulation of G1/S transition of mitotic cell cycle	8/979	39/23210	0.000186768227344343	0.00202641465209149	0.00155238747347674	Ddx3x/Anxa1/Eif4g1/Rpl17/Adamts1/Larp7/Ankrd17/Cul4a	8
BP	GO:0055001	muscle cell development	21/979	207/23210	0.000190066886208188	0.00205766243549173	0.00157632564796357	Actg1/Myh10/Hnrnpu/Lmna/Tmod3/Lox/Krt8/Krt19/Slc25a4/Naca/Wdr1/Gpx1/Flnc/Atp2a2/G6pdx/Myof/Akap13/Itgb1/Myh6/Obsl1/Ryr1	21
BP	GO:0042559	pteridine-containing compound biosynthetic process	5/979	14/23210	0.000192378615156705	0.00206000194661264	0.00157811789110316	Qdpr/Mthfd1/Atic/Gart/Mthfd1l	5
BP	GO:0043650	dicarboxylic acid biosynthetic process	5/979	14/23210	0.000192378615156705	0.00206000194661264	0.00157811789110316	Glud1/Got2/Mthfd1/Got1/Mthfd1l	5
BP	GO:0050667	homocysteine metabolic process	5/979	14/23210	0.000192378615156705	0.00206000194661264	0.00157811789110316	Cps1/Tst/Mthfd1/Blmh/Cth	5
BP	GO:0060211	regulation of nuclear-transcribed mRNA poly(A) tail shortening	5/979	14/23210	0.000192378615156705	0.00206000194661264	0.00157811789110316	Tnrc6b/Pabpc1/Ago2/Tnrc6c/Tnrc6a	5
BP	GO:0099116	tRNA 5'-end processing	5/979	14/23210	0.000192378615156705	0.00206000194661264	0.00157811789110316	Trmt10c/Ssb/Rpp38/Rpp30/Pop1	5
BP	GO:1903076	regulation of protein localization to plasma membrane	14/979	109/23210	0.000198173721124273	0.00211744312896913	0.00162212219785246	Actb/Rack1/Sptbn1/Myo5a/Lgals3/Ppp1r9b/Cltc/Sqstm1/Prnp/Kif5b/Prkci/Gripap1/Itgb1/Lrp1	14
BP	GO:0008202	steroid metabolic process	27/979	301/23210	0.000200179967757387	0.00213423978639383	0.00163498971267993	Lima1/Acadl/Mecp2/Sod1/Cyb5r3/Cat/Akr1c6/Hsd17b12/Acaa1a/Dhrs4/Hmgcs2/Ywhah/Hdlbp/Sf1/Por/Erlin2/Apoa1/Nsdhl/Sgpl1/Ces1d/Scp2/Sult1a1/Lbr/G6pdx/Acadvl/Ddx20/Lrp1	27
BP	GO:0055002	striated muscle cell development	20/979	193/23210	0.000201515041319272	0.00214382343741174	0.00164233151697206	Actg1/Myh10/Hnrnpu/Lmna/Tmod3/Lox/Krt8/Krt19/Slc25a4/Naca/Wdr1/Gpx1/Flnc/G6pdx/Myof/Akap13/Itgb1/Myh6/Obsl1/Ryr1	20
BP	GO:0006342	chromatin silencing	12/979	84/23210	0.000203917648507124	0.00216469814775921	0.00165832312995335	Mecp2/Trim28/H1f5/Dnmt1/H1f0/Smarca4/Arid1a/Znfx1/Ubtf/Smchd1/Setdb1/Smarca5	12
BP	GO:0009991	response to extracellular stimulus	33/979	401/23210	0.000213308669760216	0.00225950886179194	0.00173095533514585	Hspa5/Hnrnpl/Plec/Eif2s1/Mup1/Hsp90b1/Alb/Ldha/Pdia3/Ahcy/Larp1/Sod1/Eif4g1/Mybbp1a/Glul/Agl/Tnrc6a/Asph/Snw1/Cad/Eif2ak2/Acadm/Cpeb4/Lamp2/Slc16a1/Nucb2/Asns/Lars/Slc2a1/Aacs/Kank2/Lct/Ryr1	33
BP	GO:0051222	positive regulation of protein transport	35/979	435/23210	0.000214417901400619	0.00226637416211622	0.00173621467642335	Myh10/Gapdh/Hnrnpm/Rack1/Dhx9/Tardbp/Ncl/Ywhae/Myo1c/Dhx36/Arpc2/Trim28/Sptbn1/Sec16a/Hspd1/Jup/Ppia/Glud1/Glul/Mdk/Asph/Cdh1/Myo18a/Cask/Prnp/Vps35/Kars/Pfkm/Kif5b/Bag3/Riok2/Fgg/Aacs/Pcm1/Lrp1	35
BP	GO:0031669	cellular response to nutrient levels	20/979	194/23210	0.000215967945275626	0.00227785933697361	0.00174501319234451	Hspa5/Hnrnpl/Eif2s1/Mup1/Hsp90b1/Alb/Pdia3/Eif4g1/Mybbp1a/Glul/Tnrc6a/Snw1/Eif2ak2/Cpeb4/Lamp2/Asns/Lars/Slc2a1/Kank2/Ryr1	20
BP	GO:0017038	protein import	21/979	209/23210	0.000217125122970927	0.00228516055546489	0.00175060648003382	Hspa8/Ddx5/Hnrnpm/Lmna/Tardbp/Trim28/Hspd1/Jup/Timm50/Adar/Cdh1/Kpna4/Kpnb1/Tnpo1/Bag3/Nup62/Hspa4/Akap1/Ipo9/Nup214/Ranbp2	21
BP	GO:0051017	actin filament bundle assembly	18/979	165/23210	0.000218391351965359	0.00229357584382423	0.00175705322982477	Actn4/Myh10/Actn1/Lima1/Tpm1/Cald1/Dbn1/Hsp90b1/Pfn1/Coro1b/Myo1b/Bag4/Inpp5k/Apoa1/Eps8/Triobp/Fhod1/Kank2	18
BP	GO:0006606	protein import into nucleus	17/979	151/23210	0.000221901712725734	0.00232547317280807	0.0017814890055436	Hspa8/Ddx5/Lmna/Tardbp/Trim28/Jup/Adar/Cdh1/Kpna4/Kpnb1/Tnpo1/Bag3/Nup62/Akap1/Ipo9/Nup214/Ranbp2	17
BP	GO:0006414	translational elongation	11/979	73/23210	0.000230538278282771	0.00241084178246771	0.00184688784192043	Rack1/Eef1a1/Eef2/Eef1g/Tufm/Mrpl44/Trnau1ap/Eef1b2/Nemf/Aars/Secisbp2l	11
BP	GO:0033157	regulation of intracellular protein transport	21/979	210/23210	0.000231882426075983	0.0024146231444141	0.00184978465226091	Tardbp/Ywhae/Myo1c/Arpc2/Trim28/Sec16a/Jup/Akap8l/Bag4/Asph/Inpp5k/Cdh1/Prnp/Rangap1/Kif5b/Bag3/Gripap1/Riok2/Nup62/Akap1/Pcm1	21
BP	GO:0046434	organophosphate catabolic process	21/979	210/23210	0.000231882426075983	0.0024146231444141	0.00184978465226091	Gapdh/Gm10358/Aldob/Pgk1/Ldha/Vcp/Pkm/Pgam1/Idh1/Fbp1/Aldoa/Prdx6/Acat1/Tpi1/Inpp5k/Khk/Nudt18/Pfkl/Pfkm/Hk2/Tkfc	21
BP	GO:0030010	establishment of cell polarity	16/979	138/23210	0.000239915677764095	0.00249283940506188	0.00190970424627217	Myh9/Lmna/Hsp90ab1/Gsn/Map4/Arhgef2/Myo9b/Myo18a/Dock7/Mark2/Numa1/Pard3/Amot/Sipa1l3/Prkci/Map1b	16
BP	GO:0043401	steroid hormone mediated signaling pathway	14/979	111/23210	0.000240408113529874	0.00249283940506188	0.00190970424627217	Ddx5/Ddx17/Phb/Carm1/Ywhah/Smarca4/Safb/Trip4/Yap1/Arid1a/Calr/Akap13/Parp1/Kank2	14
BP	GO:0051235	maintenance of location	28/979	322/23210	0.000257665912460823	0.00266616412577883	0.0020424841415454	Hspa5/Hnrnpu/Mup1/Dbn1/Alb/Ywhab/Twf1/Pfn1/Anxa5/Gsn/Myo5a/Mprip/Tnrc6a/Asph/Anxa6/Apoa1/Gaa/Rangap1/Lck/Hk2/Ap3d1/Cherp/Osbpl8/C3/Itpr3/Tln1/Vps13d/Ryr1	28
BP	GO:2000573	positive regulation of DNA biosynthetic process	11/979	74/23210	0.000260620036105144	0.00268643671432429	0.00205801448351191	Hnrnpd/Hnrnpa2b1/Hsp90ab1/Tcp1/Dkc1/Cct4/Cct5/Cct6a/Cct2/Rfc3/Rfc4	11
BP	GO:0030216	keratinocyte differentiation	16/979	139/23210	0.000260718273190781	0.00268643671432429	0.00205801448351191	Sprr2h/Krt17/Anxa1/Krt6a/Krt10/Krt16/Flnb/Krt2/Smarca4/Dsp/Yap1/Krt36/Srsf6/Cd109/Numa1/Dsg4	16
BP	GO:0001667	ameboidal-type cell migration	33/979	406/23210	0.000267254344138139	0.00274802322476768	0.00210519442629844	Myh9/Strap/Mecp2/Ago2/Anxa1/Fn1/Pfn1/Anxa3/Coro1c/Hspb1/Coro1b/Krt16/Jup/Glul/Bag4/Cd63/Grn/Anxa6/Thbs1/Gpx1/Sp1/Pbld1/Apoa1/C1qbp/Sgpl1/Slit2/Amot/Pip5k1a/Mta2/Calr/Itgb1/Nckap1/Kank2	33
BP	GO:0006418	tRNA aminoacylation for protein translation	8/979	41/23210	0.000269201529920317	0.00275651149907991	0.00211169708887056	Qars/Farsa/Aimp1/Eprs/Kars/Tars/Aars/Lars	8
BP	GO:0046782	regulation of viral transcription	8/979	41/23210	0.000269201529920317	0.00275651149907991	0.00211169708887056	Dhx9/Tardbp/Pfn1/Smarca4/Snw1/Smarcb1/Inpp5k/Sp1	8
BP	GO:0061572	actin filament bundle organization	18/979	168/23210	0.000273249168019499	0.00279214066697679	0.00213899173652642	Actn4/Myh10/Actn1/Lima1/Tpm1/Cald1/Dbn1/Hsp90b1/Pfn1/Coro1b/Myo1b/Bag4/Inpp5k/Apoa1/Eps8/Triobp/Fhod1/Kank2	18
BP	GO:0034471	ncRNA 5'-end processing	5/979	15/23210	0.000278567923594317	0.00284058370221176	0.00217610277942099	Trmt10c/Ssb/Rpp38/Rpp30/Pop1	5
BP	GO:0006278	RNA-dependent DNA biosynthetic process	10/979	63/23210	0.000285155424194009	0.00288977094827537	0.00221378394431247	Hnrnpu/Hnrnpc/Hsp90ab1/Tcp1/Dkc1/Cct4/Cct5/Cct6a/Cct2/Nat10	10
BP	GO:0007004	telomere maintenance via telomerase	10/979	63/23210	0.000285155424194009	0.00288977094827537	0.00221378394431247	Hnrnpu/Hnrnpc/Hsp90ab1/Tcp1/Dkc1/Cct4/Cct5/Cct6a/Cct2/Nat10	10
BP	GO:0045454	cell redox homeostasis	10/979	63/23210	0.000285155424194009	0.00288977094827537	0.00221378394431247	Dnajc10/Prdx1/Pdia3/P4hb/Prdx2/Prdx6/Pdia6/Gpx1/Pdia4/Pdia2	10
BP	GO:0001960	negative regulation of cytokine-mediated signaling pathway	9/979	52/23210	0.000292485350932042	0.00295795370335594	0.00226601711129286	Arg1/Ythdf3/Dnaja3/Ythdf2/Apoa1/Adar/Slit2/Slit3/Otud4	9
BP	GO:0007584	response to nutrient	13/979	100/23210	0.000293718775266782	0.00296432809124483	0.00227090037637367	Plec/Hsp90b1/Pdia3/Ahcy/Agl/Asph/Snw1/Eif2ak2/Slc16a1/Aacs/Kank2/Lct/Ryr1	13
BP	GO:0000272	polysaccharide catabolic process	6/979	23/23210	0.000301852781737435	0.00303395996367995	0.00232424367726791	Ppp1ca/Ppp1cb/Agl/Pygb/Gaa/Pfkm	6
BP	GO:0039528	cytoplasmic pattern recognition receptor signaling pathway in response to virus	6/979	23/23210	0.000301852781737435	0.00303395996367995	0.00232424367726791	Lsm14a/Zc3hav1/C1qbp/Ankrd17/Pum1/Tkfc	6
BP	GO:0051170	import into nucleus	17/979	155/23210	0.000303318530380814	0.00304247056494225	0.00233076344397889	Hspa8/Ddx5/Lmna/Tardbp/Trim28/Jup/Adar/Cdh1/Kpna4/Kpnb1/Tnpo1/Bag3/Nup62/Akap1/Ipo9/Nup214/Ranbp2	17
BP	GO:0006338	chromatin remodeling	16/979	141/23210	0.000307046428545587	0.00307359103116407	0.00235460408384085	Smarcc2/Smarcc1/Smarca4/Top1/Arid1b/Smarcb1/Smarca2/H3f3a/Arid1a/Smarcd2/Smarcd3/Actl6a/Mta2/Smchd1/Kdm6b/Smarca5	16
BP	GO:0042558	pteridine-containing compound metabolic process	7/979	32/23210	0.000310040170184081	0.00309725088710317	0.00237272932979987	Aldh1l1/Qdpr/Mthfd1/Atic/Dmgdh/Gart/Mthfd1l	7
BP	GO:0030866	cortical actin cytoskeleton organization	8/979	42/23210	0.000320375337853512	0.00319400565020286	0.00244685082417426	Coro1c/Pdcd6ip/Cavin3/Fmnl3/Fmnl2/Calr/Nckap1/Tln1	8
BP	GO:0010770	positive regulation of cell morphogenesis involved in differentiation	19/979	185/23210	0.00032249800337068	0.00320865928454837	0.00245807662061991	Dbn1/Fn1/Rpl4/Dhx36/Arpc2/Myadm/Mdk/Caprin1/Apoa1/C1qbp/Dnm2/Cask/Stau2/Triobp/Fbxw8/Calr/Plxna1/Map1b/Lrp1	19
BP	GO:0071383	cellular response to steroid hormone stimulus	17/979	156/23210	0.000327320213488766	0.00325005828140865	0.00248979139532018	Ddx5/Ddx17/Hnrnpu/Phb/Anxa1/Carm1/Ywhah/Smarca4/Safb/Trip4/Yap1/Eif4e/Arid1a/Calr/Akap13/Parp1/Kank2	17
BP	GO:0019319	hexose biosynthetic process	11/979	76/23210	0.00033079180007977	0.00327790664796788	0.0025111253584154	Gapdh/Mup1/Pgk1/Ddb1/Gnmt/Fbp1/Tpi1/Acadm/Sord/Pcx/Ranbp2	11
BP	GO:0032210	regulation of telomere maintenance via telomerase	9/979	53/23210	0.000339289151102555	0.00335534442186933	0.00257044857247451	Hnrnpu/Hnrnpc/Tcp1/Dkc1/Cct4/Cct5/Cct6a/Cct2/Nat10	9
BP	GO:0071407	cellular response to organic cyclic compound	37/979	482/23210	0.000359594939058795	0.00354901430818068	0.00271881440924395	Actb/Ddx5/Hnrnpk/Ddx17/Hnrnpu/Mecp2/Mup1/Dhx9/Hsp90b1/Phb/Anxa1/Arpc2/Pdia3/Jup/Larp1/Carm1/Ywhah/Ppp1r9b/Smarca4/Safb/Snw1/Trip4/Yap1/Eif4e/Inpp5k/Arid1a/Zc3hav1/Dnm2/Cdh1/Slc16a1/Calr/Akap13/Parp1/Kank2/Itpr3/Epg5/Ryr1	37
BP	GO:0001510	RNA methylation	10/979	65/23210	0.0003701919728752	0.00363898709336321	0.00278774039363072	Fbl/Mrm3/Dimt1/Trmt10c/Trmt1l/Rbm15/Nop2/Thumpd3/Nsun2/Rbm15b	10
BP	GO:0019748	secondary metabolic process	10/979	65/23210	0.0003701919728752	0.00363898709336321	0.00278774039363072	Ddt/Akr1c6/Myo5a/Akr1a1/Pgam1/Acaa1a/Sqor/Gsta3/Sp1/Cth	10
BP	GO:0050766	positive regulation of phagocytosis	11/979	77/23210	0.00037144406733778	0.00364400716759519	0.00279158615162777	Hspa8/Mfge8/Ighg1/Sod1/Ahsg/Apoa1/Dnm2/Myo18a/Calr/C3/Lrp1	11
BP	GO:0005978	glycogen biosynthetic process	8/979	43/23210	0.000379210197039966	0.00369072894742858	0.00282737858220314	Ppp1ca/Ppp1cb/Gys1/Gfpt1/Inpp5k/Acadm/Gbe1/Pgm2	8
BP	GO:0008631	intrinsic apoptotic signaling pathway in response to oxidative stress	8/979	43/23210	0.000379210197039966	0.00369072894742858	0.00282737858220314	P4hb/Hspb1/Sod1/Sfpq/Nono/Trap1/Gpx1/Parp1	8
BP	GO:0009250	glucan biosynthetic process	8/979	43/23210	0.000379210197039966	0.00369072894742858	0.00282737858220314	Ppp1ca/Ppp1cb/Gys1/Gfpt1/Inpp5k/Acadm/Gbe1/Pgm2	8
BP	GO:0072666	establishment of protein localization to vacuole	8/979	43/23210	0.000379210197039966	0.00369072894742858	0.00282737858220314	Hspa8/Nedd4/Smurf1/Lamp2/Lars/Ap3d1/Ap3b1/Vps13d	8
BP	GO:0032535	regulation of cellular component size	32/979	397/23210	0.000380444592981954	0.00369542524605989	0.00283097630350832	Lima1/Tpm1/Tmod3/Capza2/Cttn/Dbn1/Hsp90ab1/Fn1/Twf1/Rpl4/Myo1c/Capza1/Arpc2/Sptbn1/Pfn1/Myadm/Gsn/Sptan1/Coro1b/Anxa7/Arpc1b/Bag4/Wdr1/Hp1bp3/Dnm2/Eps8/Dpysl2/Slit2/Lars/Nckap1/Map1b/Lrp1	32
BP	GO:0043921	modulation by host of viral transcription	6/979	24/23210	0.000388197677787815	0.00374040550413463	0.0028654345961963	Tardbp/Smarca4/Snw1/Smarcb1/Inpp5k/Sp1	6
BP	GO:0052312	modulation of transcription in other organism involved in symbiotic interaction	6/979	24/23210	0.000388197677787815	0.00374040550413463	0.0028654345961963	Tardbp/Smarca4/Snw1/Smarcb1/Inpp5k/Sp1	6
BP	GO:0052472	modulation by host of symbiont transcription	6/979	24/23210	0.000388197677787815	0.00374040550413463	0.0028654345961963	Tardbp/Smarca4/Snw1/Smarcb1/Inpp5k/Sp1	6
BP	GO:0070199	establishment of protein localization to chromosome	6/979	24/23210	0.000388197677787815	0.00374040550413463	0.0028654345961963	Tcp1/Dkc1/Cct4/Cct5/Cct6a/Cct2	6
BP	GO:0032252	secretory granule localization	5/979	16/23210	0.000391163464725371	0.00374040550413463	0.0028654345961963	Mecp2/Myo5a/Uso1/Kif5b/Kif1c	5
BP	GO:0046112	nucleobase biosynthetic process	5/979	16/23210	0.000391163464725371	0.00374040550413463	0.0028654345961963	Cps1/Mthfd1/Cad/Gart/Mthfd1l	5
BP	GO:0098974	postsynaptic actin cytoskeleton organization	5/979	16/23210	0.000391163464725371	0.00374040550413463	0.0028654345961963	Actb/Myh10/Dbn1/Farp1/Sipa1l1	5
BP	GO:0099188	postsynaptic cytoskeleton organization	5/979	16/23210	0.000391163464725371	0.00374040550413463	0.0028654345961963	Actb/Myh10/Dbn1/Farp1/Sipa1l1	5
BP	GO:0045814	negative regulation of gene expression, epigenetic	12/979	90/23210	0.000392366357674255	0.00374462261741546	0.00286866522514218	Mecp2/Trim28/H1f5/Dnmt1/H1f0/Smarca4/Arid1a/Znfx1/Ubtf/Smchd1/Setdb1/Smarca5	12
BP	GO:0043062	extracellular structure organization	27/979	315/23210	0.000412810460704449	0.00393209964023715	0.00301228685830236	Anxa2/Lox/Fn1/Hsd17b12/Pdcd6ip/Myo1e/Lgals3/Ccdc80/Smarca4/Sdcbp/Ccn1/Gas2/Lum/Apoa1/Fbln2/Col1a1/Tfip11/Ces1d/Fbln1/Col1a2/Pxdn/Nfkb2/Plod3/Hspg2/Aebp1/Itgb1/Nid1	27
BP	GO:0032922	circadian regulation of gene expression	10/979	66/23210	0.0004200467691959	0.00398745642614872	0.00305469435912276	Hnrnpu/Ppp1ca/Ppp1cc/Ppp1cb/Mybbp1a/Top1/Cavin3/Gfpt1/Prmt5/Maged1	10
BP	GO:0050808	synapse organization	35/979	451/23210	0.000420244644709061	0.00398745642614872	0.00305469435912276	Actb/Hspa8/Myh10/Actn1/Hnrnpk/Mecp2/Ywhaz/Cttn/Dbn1/Dhx36/Tubb5/Nedd4/Pfn1/Stau1/Snx27/Vcp/Fmr1/Myo5a/Eif4g1/Caprin1/Farp1/Sdcbp/Dnaja3/Myo6/Cdh1/Cask/Prnp/Vps35/Stau2/Prmt3/Gripap1/Sipa1l1/Gpc4/C3/Utrn	35
BP	GO:0030518	intracellular steroid hormone receptor signaling pathway	13/979	104/23210	0.000432923086677039	0.00409984002122861	0.00314078872537018	Ddx5/Ddx17/Phb/Carm1/Ywhah/Smarca4/Safb/Trip4/Yap1/Arid1a/Calr/Parp1/Kank2	13
BP	GO:0019083	viral transcription	8/979	44/23210	0.000446539728250078	0.00420448805430869	0.00322095706382442	Dhx9/Tardbp/Pfn1/Smarca4/Snw1/Smarcb1/Inpp5k/Sp1	8
BP	GO:0043039	tRNA aminoacylation	8/979	44/23210	0.000446539728250078	0.00420448805430869	0.00322095706382442	Qars/Farsa/Aimp1/Eprs/Kars/Tars/Aars/Lars	8
BP	GO:0043044	ATP-dependent chromatin remodeling	8/979	44/23210	0.000446539728250078	0.00420448805430869	0.00322095706382442	Smarcc2/Smarcc1/Smarca4/Smarca2/Arid1a/Smarcd2/Actl6a/Smarca5	8
BP	GO:0006739	NADP metabolic process	7/979	34/23210	0.000460424450083506	0.00432693340757253	0.00331475950075214	Pgam1/Idh1/Idh2/Tkt/G6pdx/Nnt/Me1	7
BP	GO:0000289	nuclear-transcribed mRNA poly(A) tail shortening	6/979	25/23210	0.000492687910603466	0.0046124972964115	0.00353352312025784	Tnrc6b/Pabpc1/Ago2/Tnrc6c/Tnrc6a/Samd4	6
BP	GO:0006760	folic acid-containing compound metabolic process	6/979	25/23210	0.000492687910603466	0.0046124972964115	0.00353352312025784	Aldh1l1/Mthfd1/Atic/Dmgdh/Gart/Mthfd1l	6
BP	GO:0035966	response to topologically incorrect protein	15/979	133/23210	0.000499606835766017	0.00466837946347903	0.00357633310293184	Hspa9/Hspa5/Hspa8/Hspd1/Hspb1/Vcp/Canx/Thbs1/Pdia6/Eif2ak2/Uggt1/Bag3/Upf2/Calr/Stt3b	15
BP	GO:0060560	developmental growth involved in morphogenesis	24/979	270/23210	0.000503458702478008	0.00469544501457194	0.00359706736994674	Hnrnpk/Mecp2/Cttn/Dbn1/Hsp90ab1/Fn1/Rpl4/Dclk1/Iqgap1/Trim28/Cpne1/Yap1/Smurf1/Dnm2/Dpysl2/Slit2/Slit3/Vcl/Lzts2/Plxna1/Itgb1/Map1b/Usp9x/Lrp1	24
BP	GO:0060761	negative regulation of response to cytokine stimulus	9/979	56/23210	0.000518110759789057	0.00482294390977881	0.00369474120367914	Arg1/Ythdf3/Dnaja3/Ythdf2/Apoa1/Adar/Slit2/Slit3/Otud4	9
BP	GO:0070613	regulation of protein processing	11/979	80/23210	0.000519380037683787	0.00482520361648557	0.00369647231057855	Myh9/Anxa2/Phb/Gsn/Fmr1/Thbs1/Ctnnd1/C1qbp/Cdh1/C3/A2m	11
BP	GO:0031668	cellular response to extracellular stimulus	21/979	223/23210	0.000520870533304328	0.00482520361648557	0.00369647231057855	Hspa5/Hnrnpl/Eif2s1/Mup1/Hsp90b1/Alb/Ldha/Pdia3/Eif4g1/Mybbp1a/Glul/Tnrc6a/Snw1/Eif2ak2/Cpeb4/Lamp2/Asns/Lars/Slc2a1/Kank2/Ryr1	21
BP	GO:0045185	maintenance of protein location	13/979	106/23210	0.00052129870200485	0.00482520361648557	0.00369647231057855	Hspa5/Hnrnpu/Dbn1/Ywhab/Twf1/Pfn1/Gsn/Mprip/Tnrc6a/Rangap1/Hk2/Tln1/Vps13d	13
BP	GO:0006378	mRNA polyadenylation	8/979	45/23210	0.000523251257482308	0.00483417280173975	0.00370334338744404	Fip1l1/Cpsf2/Cpsf3/Cpsf1/Cpsf6/Wdr33/Cpsf7/Pnpt1	8
BP	GO:1901653	cellular response to peptide	25/979	287/23210	0.000524589087615003	0.004837439710371	0.00370584608748665	Vim/Hnrnpk/Ybx1/Myo1c/Gnai2/Anxa5/Ywhag/Myo5a/Uso1/Pkm/Smarcc1/Ncoa5/Arhgef2/Ahsg/Inpp5k/Sp1/Nucb2/Prnp/Eprs/Rangap1/Prkci/Osbpl8/Parp1/Dennd4c/Lrp1	25
BP	GO:0035305	negative regulation of dephosphorylation	12/979	93/23210	0.000531772416015423	0.00488746924464967	0.0037441725090993	Ywhab/Ywhae/Myo1d/Iqgap1/Gnai2/Rgn/Mprip/Bag4/Ppp1r9b/Farp1/Inpp5k/Akap1	12
BP	GO:0034330	cell junction organization	23/979	255/23210	0.000532894478520611	0.00488746924464967	0.0037441725090993	Actn4/Actn1/Plec/Cttn/Fn1/Myo1c/Capza1/Iqgap1/Coro1c/Jup/Pdcd6ip/Dsp/Wdr1/Ctnnd1/Cdh1/Pard3/Prkci/Vcl/Pip5k1a/Peak1/Itgb1/Tln1/Lrp1	23
BP	GO:0000463	maturation of LSU-rRNA from tricistronic rRNA transcript (SSU-rRNA, 5.8S rRNA, LSU-rRNA)	5/979	17/23210	0.000534986460553718	0.00488746924464967	0.0037441725090993	Rpl7/Rpf2/Rpl35/Gtpbp4/Ddx18	5
BP	GO:0008334	histone mRNA metabolic process	5/979	17/23210	0.000534986460553718	0.00488746924464967	0.0037441725090993	Upf1/Xrn1/Cpsf2/Cpsf3/Ssb	5
BP	GO:0061158	3'-UTR-mediated mRNA destabilization	5/979	17/23210	0.000534986460553718	0.00488746924464967	0.0037441725090993	Hnrnpd/Khsrp/Upf1/Dhx36/Mov10	5
BP	GO:0010288	response to lead ion	4/979	10/23210	0.000538678560144465	0.00490297245020378	0.00375604914159211	Anxa5/Ppp1ca/Ppp2cb/Lct	4
BP	GO:0034214	protein hexamerization	4/979	10/23210	0.000538678560144465	0.00490297245020378	0.00375604914159211	Vcp/Ugdh/Oat/Yme1l1	4
BP	GO:0032869	cellular response to insulin stimulus	19/979	193/23210	0.000548038468781121	0.00497894468402811	0.00381424964068503	Hnrnpk/Ybx1/Myo1c/Gnai2/Ywhag/Myo5a/Uso1/Pkm/Smarcc1/Ncoa5/Ahsg/Inpp5k/Sp1/Nucb2/Eprs/Prkci/Osbpl8/Parp1/Dennd4c	19
BP	GO:0035308	negative regulation of protein dephosphorylation	7/979	35/23210	0.000554788608580199	0.00502170536127381	0.00384700756594237	Ywhab/Ywhae/Gnai2/Rgn/Mprip/Ppp1r9b/Akap1	7
BP	GO:0051973	positive regulation of telomerase activity	7/979	35/23210	0.000554788608580199	0.00502170536127381	0.00384700756594237	Hnrnpd/Hnrnpa2b1/Hsp90ab1/Tcp1/Dkc1/Cct4/Cct2	7
BP	GO:0022904	respiratory electron transport chain	11/979	81/23210	0.000578480996047291	0.00522653326391991	0.00400392129036602	Mecp2/Mybbp1a/Sdha/Slc25a12/Cycs/Cyc1/Sdhb/Cox4i1/Slc25a13/Cox5a/Etfdh	11
BP	GO:1900180	regulation of protein localization to nucleus	14/979	121/23210	0.00058717989219333	0.00529539297271599	0.00405667305528835	Hnrnpm/Lmna/Tardbp/Dclk1/Trim28/Jup/Glul/Maged1/Cdh1/Bag3/Nup62/Lzts2/Akap1/Parp1	14
BP	GO:0045071	negative regulation of viral genome replication	9/979	57/23210	0.000592558625605474	0.00532436132513877	0.0040788650125869	Ilf3/Trim28/Srpk1/Srpk2/Eif2ak2/Inpp5k/Zc3hav1/Adar/Setdb1	9
BP	GO:0048260	positive regulation of receptor-mediated endocytosis	9/979	57/23210	0.000592558625605474	0.00532436132513877	0.0040788650125869	Hnrnpk/Anxa2/Fmr1/Trf/Cd63/Ap2a1/Dnm2/Pard3/C3	9
BP	GO:0016042	lipid catabolic process	26/979	306/23210	0.000596842833167249	0.00535307030112597	0.00410085826784335	Acadl/Cps1/Etfa/Fabp1/Acaa2/Hadha/Etfb/Acaa1a/Idh1/Ywhah/Prdx6/Acat1/Ivd/Decr1/Galc/Acadm/Apoa1/Sgpl1/Ces1d/Acads/Hadhb/Etfdh/Ces3a/Acadvl/Acad11/Lrp1	26
BP	GO:0019674	NAD metabolic process	8/979	46/23210	0.000610286037254542	0.00545373795110195	0.00417797733064018	Aldob/Ldha/Vcp/Ldhb/Mdh2/Mdh1/Pfkl/Pfkm	8
BP	GO:0098754	detoxification	8/979	46/23210	0.000610286037254542	0.00545373795110195	0.00417797733064018	Prdx1/Rgn/Sod1/Akr1a1/Acaa1a/Prdx2/Prdx6/Gsta3	8
BP	GO:0000154	rRNA modification	6/979	26/23210	0.000617819302198314	0.00550105411287085	0.00421422510290497	Fbl/Dkc1/Mrm3/Dimt1/Nop2/Nat10	6
BP	GO:0070129	regulation of mitochondrial translation	6/979	26/23210	0.000617819302198314	0.00550105411287085	0.00421422510290497	Mrps27/Lrpprc/Trmt10c/C1qbp/Ngrn/Trub2	6
BP	GO:0043122	regulation of I-kappaB kinase/NF-kappaB signaling	17/979	165/23210	0.000628201539678199	0.0055833825814075	0.00427729496036722	Ddx1/Mtdh/Dhx36/Hspb1/Trim25/S100a4/Dnaja3/Cpne1/Ddx21/Zc3hav1/Cth/Sqstm1/Ankrd17/Usp10/Tgm2/Nup62/Akap13	17
BP	GO:0042752	regulation of circadian rhythm	14/979	122/23210	0.00063807782549275	0.00566092511244921	0.00433669842634917	Hnrnpd/Tardbp/Alb/Ppp1ca/Ddb1/Ppp1cc/Ppp1cb/Sfpq/Ccar2/Thrap3/Nono/Maged1/Usp7/Usp9x	14
BP	GO:1903317	regulation of protein maturation	11/979	82/23210	0.000643084145560696	0.00569506049627175	0.00436284872199262	Myh9/Anxa2/Phb/Gsn/Fmr1/Thbs1/Ctnnd1/C1qbp/Cdh1/C3/A2m	11
BP	GO:0016050	vesicle organization	23/979	259/23210	0.000661163635768412	0.00584463897446357	0.00447743719262327	Anxa2/Anxa1/Sec23a/Sec16a/Coro1c/Sec13/Uso1/Pdcd6ip/Sec23b/Sec24b/Sdcbp/Sec24d/Dnm1/Dnm2/Sqstm1/Myo18a/Sec31a/Pef1/Kif5b/Prkci/Dnajc13/Ap3d1/Ap3b1	23
BP	GO:0042594	response to starvation	17/979	166/23210	0.000673006568758873	0.00593864862737857	0.00454945572418121	Hspa5/Hnrnpl/Eif2s1/Mup1/Alb/Larp1/Mybbp1a/Glul/Tnrc6a/Cad/Eif2ak2/Acadm/Cpeb4/Lamp2/Asns/Lars/Slc2a1	17
BP	GO:0098930	axonal transport	9/979	58/23210	0.000675533009338636	0.00594113882474101	0.00455136340442225	Mecp2/Hspb1/Fmr1/Sod1/Dync1h1/Kif5b/Ap3d1/Ap3b1/Kif1c	9
BP	GO:0062012	regulation of small molecule metabolic process	29/979	359/23210	0.000675706328185193	0.00594113882474101	0.00455136340442225	Acadl/Mup1/Pgk1/Anxa1/Fabp1/Rgn/Ppp1ca/Ddb1/Vcp/Ppp1cb/Sod1/Gnmt/Pgam1/Fbp1/Cltc/Por/Ap2a1/Erlin2/Gfpt1/Inpp5k/Acadm/Ugt1a1/Khk/Nucb2/Scp2/Acadvl/Me1/Parp1/Ranbp2	29
BP	GO:0048259	regulation of receptor-mediated endocytosis	13/979	109/23210	0.00068220219756589	0.00597915312644046	0.00458048524565563	Hnrnpk/Anxa2/Nedd4/Fmr1/Atxn2/Trf/Cd63/Sdcbp/Ap2a1/Dnm2/Pard3/C3/Nsf	13
BP	GO:0034728	nucleosome organization	15/979	137/23210	0.000683679360541107	0.00597915312644046	0.00458048524565563	Smarcc2/H1f5/Set/H1f0/Smarcc1/Smarca4/Smarcb1/Hp1bp3/Smarca2/Arid1a/Sart3/Smarcd2/Smarcd3/Supt16/Smarca5	15
BP	GO:0048675	axon extension	15/979	137/23210	0.000683679360541107	0.00597915312644046	0.00458048524565563	Cttn/Dbn1/Hsp90ab1/Fn1/Rpl4/Dclk1/Dnm2/Dpysl2/Slit2/Slit3/Vcl/Itgb1/Map1b/Usp9x/Lrp1	15
BP	GO:0050803	regulation of synapse structure or activity	24/979	276/23210	0.000688386047839842	0.00600962242474747	0.0046038270414567	Hspa8/Myh10/Hnrnpk/Mecp2/Ywhaz/Dbn1/Dhx36/Tubb5/Nedd4/Snx27/Vcp/Fmr1/Eif4g1/Caprin1/Farp1/Dnm1/Dnm2/Cask/Prnp/Vps35/Stau2/Gripap1/Sipa1l1/Gpc4	24
BP	GO:0006888	ER to Golgi vesicle-mediated transport	14/979	123/23210	0.000692665071801544	0.00603625678706487	0.00462423098513274	Tfg/Sec23a/Sec16a/Sec13/Vcp/Uso1/Sec23b/Sec24b/Copa/Sec24d/Copb1/Cope/Sec31a/Pef1	14
BP	GO:0043631	RNA polyadenylation	8/979	47/23210	0.000708639242166142	0.00613443761020981	0.00469944494977148	Fip1l1/Cpsf2/Cpsf3/Cpsf1/Cpsf6/Wdr33/Cpsf7/Pnpt1	8
BP	GO:0099072	regulation of postsynaptic membrane neurotransmitter receptor levels	12/979	96/23210	0.000710643534917059	0.00613443761020981	0.00469944494977148	Ywhae/Nedd4/Ap2b1/Myo6/Ctnnd1/Dnm1/Dnm2/Vps35/Eps8/Prkci/Gripap1/Gpc4	12
BP	GO:0097581	lamellipodium organization	11/979	83/23210	0.000713580510623127	0.00613443761020981	0.00469944494977148	Cttn/Twf1/Arpc2/Coro1c/Coro1b/Myo9b/Dnm2/Slit2/Vcl/Itgb1/Nckap1	11
BP	GO:1901992	positive regulation of mitotic cell cycle phase transition	11/979	83/23210	0.000713580510623127	0.00613443761020981	0.00469944494977148	Ddx3x/Mecp2/Tmod3/Anxa1/Eif4g1/Rpl17/Adamts1/Larp7/Ankrd17/Smarcd3/Cul4a	11
BP	GO:0006622	protein targeting to lysosome	5/979	18/23210	0.000715164343977664	0.00613443761020981	0.00469944494977148	Hspa8/Nedd4/Lamp2/Lars/Ap3b1	5
BP	GO:0039529	RIG-I signaling pathway	5/979	18/23210	0.000715164343977664	0.00613443761020981	0.00469944494977148	Lsm14a/Zc3hav1/C1qbp/Ankrd17/Pum1	5
BP	GO:0039531	regulation of viral-induced cytoplasmic pattern recognition receptor signaling pathway	5/979	18/23210	0.000715164343977664	0.00613443761020981	0.00469944494977148	Zc3hav1/C1qbp/Ankrd17/Pum1/Tkfc	5
BP	GO:0070131	positive regulation of mitochondrial translation	5/979	18/23210	0.000715164343977664	0.00613443761020981	0.00469944494977148	Mrps27/Trmt10c/C1qbp/Ngrn/Trub2	5
BP	GO:0070935	3'-UTR-mediated mRNA stabilization	5/979	18/23210	0.000715164343977664	0.00613443761020981	0.00469944494977148	Elavl1/Hnrnpa0/Tardbp/Hnrnpc/Rbm10	5
BP	GO:0009913	epidermal cell differentiation	20/979	213/23210	0.000725713185717901	0.00621407719129527	0.00476045491529971	Sprr2h/Krt17/Anxa1/Krt6a/Krt10/Krt16/Sod1/Sec24b/Flnb/Krt2/Smarca4/Dsp/Yap1/Myo6/Krt36/Srsf6/Cd109/Numa1/Triobp/Dsg4	20
BP	GO:0006986	response to unfolded protein	13/979	110/23210	0.0007443593738913	0.00635567883135421	0.00486893252230101	Hspa9/Hspa5/Hspa8/Hspd1/Hspb1/Canx/Thbs1/Pdia6/Eif2ak2/Bag3/Upf2/Calr/Stt3b	13
BP	GO:0016358	dendrite development	25/979	294/23210	0.00074483642052086	0.00635567883135421	0.00486893252230101	Hnrnpk/Mecp2/Dbn1/Dclk1/Dhx36/Iqgap1/Prex2/Nedd4/Fmr1/Caprin1/Carm1/Ywhah/Ppp1r9b/Grn/Farp1/Arid1b/Myo6/Cask/Stau2/Prmt3/Fbxw8/Sipa1l1/Itgb1/Map1s/Map1b	25
BP	GO:0001558	regulation of cell growth	33/979	431/23210	0.000763299589412777	0.00650193671050918	0.00498097716196206	Ddx3x/Hnrnpk/Rack1/Mecp2/Krt17/Cttn/Dbn1/Phb/Fn1/Rpl4/Cdkn2aip/Klhl22/Slc25a4/Eif4g1/Ccar2/Ppp1r9b/Fbp1/Smarca4/Sdcbp/Smarca2/Dnajc2/Zmat3/Ahsg/Cth/Smurf1/Dnm2/Ncbp1/Dpysl2/Slit2/Slit3/G6pdx/Map1b/Lrp1	33
BP	GO:0006376	mRNA splice site selection	6/979	27/23210	0.00076624191468669	0.00651570763094305	0.00499152673253377	Srsf1/Prpf39/Srsf10/Mbnl1/Psip1/Srsf6	6
BP	GO:0045862	positive regulation of proteolysis	27/979	328/23210	0.000767787094201533	0.00651757092918918	0.00499295416045611	Rps3/Myh9/Ddx3x/Hspa8/Rack1/Phb/Hspd1/Rgn/Gsn/Vcp/Fmr1/Asph/Grn/Dnaja3/Cycs/Ccn1/Aifm1/Ctnnd1/Sart3/Smurf1/Htra2/Kars/Lck/Fbxw8/Xdh/C3/Nub1	27
BP	GO:0010976	positive regulation of neuron projection development	29/979	362/23210	0.000770650673367634	0.00653060010276193	0.00500293549661711	Hspa5/Hnrnpk/Mecp2/Dbn1/Fn1/Twf1/Rpl4/Dhx36/Iqgap1/Hspb1/Eef1a1/Fmr1/Mdk/Caprin1/Grn/Ap2a1/Adamts1/Ddx56/Smurf1/Mark2/Cask/Stau2/Prkci/Fbxw8/Plxna1/Itgb1/Map1b/Atp8a2/Lrp1	29
BP	GO:0031334	positive regulation of protein complex assembly	22/979	246/23210	0.000780479328719916	0.00660250585311254	0.00505802076063256	Rps3/Rack1/Mecp2/Cttn/G3bp1/Myo1c/Dhx36/Arpc2/Pfn1/Gsn/Drg1/Coro1b/Vcp/Eif4g1/Arpc1b/Bag4/Psmc5/Psmc6/Numa1/Cand1/Nckap1/Map1b	22
BP	GO:0033260	nuclear DNA replication	7/979	37/23210	0.000789341273267669	0.00666600061531029	0.00510666256914171	Upf1/Pcna/Mcm3/Mcm5/Mcm4/Mcm6/Mcm7	7
BP	GO:0008637	apoptotic mitochondrial changes	13/979	111/23210	0.000811210051286188	0.00682568323573846	0.00522899157985468	Lmna/Slc25a5/Hspd1/Acaa2/Slc25a4/Ccar2/Dap3/Gpx1/Aifm1/Timm50/Vps35/Ppp2cb/Hk2	13
BP	GO:0032273	positive regulation of protein polymerization	14/979	125/23210	0.000813758127796673	0.00682568323573846	0.00522899157985468	Rps3/Mecp2/Cttn/Myo1c/Arpc2/Pfn1/Gsn/Drg1/Coro1b/Arpc1b/Bag4/Numa1/Nckap1/Map1b	14
BP	GO:0006002	fructose 6-phosphate metabolic process	4/979	11/23210	0.00081828851061004	0.00682568323573846	0.00522899157985468	Fbp1/Gfpt1/Pfkl/Pfkm	4
BP	GO:0070142	synaptic vesicle budding	4/979	11/23210	0.00081828851061004	0.00682568323573846	0.00522899157985468	Dnm1/Dnm2/Ap3d1/Ap3b1	4
BP	GO:0098789	pre-mRNA cleavage required for polyadenylation	4/979	11/23210	0.00081828851061004	0.00682568323573846	0.00522899157985468	Fip1l1/Cpsf6/Ncbp1/Cpsf7	4
BP	GO:1903332	regulation of protein folding	4/979	11/23210	0.00081828851061004	0.00682568323573846	0.00522899157985468	Hspa8/Pdia3/Grn/Pdia4	4
BP	GO:0008089	anterograde axonal transport	8/979	48/23210	0.000819359737352124	0.00682568323573846	0.00522899157985468	Mecp2/Hspb1/Fmr1/Sod1/Kif5b/Ap3d1/Ap3b1/Kif1c	8
BP	GO:1902808	positive regulation of cell cycle G1/S phase transition	8/979	48/23210	0.000819359737352124	0.00682568323573846	0.00522899157985468	Ddx3x/Anxa1/Eif4g1/Rpl17/Adamts1/Larp7/Ankrd17/Cul4a	8
BP	GO:0010631	epithelial cell migration	24/979	280/23210	0.000842271336658947	0.00700467617542931	0.0053661137612059	Myh9/Strap/Mecp2/Anxa1/Pfn1/Anxa3/Coro1c/Hspb1/Coro1b/Krt16/Jup/Glul/Cd63/Grn/Thbs1/Gpx1/Sp1/Pbld1/Apoa1/Slit2/Amot/Calr/Itgb1/Kank2	24
BP	GO:0030239	myofibril assembly	10/979	72/23210	0.000850413347007515	0.00706044189280732	0.0054088345345766	Actg1/Myh10/Tmod3/Krt8/Krt19/Wdr1/Akap13/Itgb1/Myh6/Obsl1	10
BP	GO:0007041	lysosomal transport	12/979	98/23210	0.000855875301008487	0.00709380624697591	0.00543439416296682	Hspa8/Nedd4/Snx27/Vcp/Grn/Lamp2/Vps35/Lars/Ap3d1/Ap3b1/Epg5/Lrp1	12
BP	GO:0022900	electron transport chain	11/979	85/23210	0.000873906703691889	0.00723106304485797	0.00553954329099041	Mecp2/Mybbp1a/Sdha/Slc25a12/Cycs/Cyc1/Sdhb/Cox4i1/Slc25a13/Cox5a/Etfdh	11
BP	GO:0000302	response to reactive oxygen species	19/979	201/23210	0.000898732642674561	0.00742398477100079	0.00568733598026874	Hnrnpd/Rps3/Rack1/Anxa1/Prdx1/Fabp1/Rgn/Sod1/Cat/Prdx2/Prdx6/Trap1/Thbs1/Gpx1/Kpna4/Ppp2cb/Lck/Kdm6b/Parp1	19
BP	GO:0090132	epithelium migration	24/979	282/23210	0.000929825560260944	0.00766357804558816	0.00587088261906491	Myh9/Strap/Mecp2/Anxa1/Pfn1/Anxa3/Coro1c/Hspb1/Coro1b/Krt16/Jup/Glul/Cd63/Grn/Thbs1/Gpx1/Sp1/Pbld1/Apoa1/Slit2/Amot/Calr/Itgb1/Kank2	24
BP	GO:0043628	ncRNA 3'-end processing	7/979	38/23210	0.000932781737169637	0.00766357804558816	0.00587088261906491	Eri3/Fbl/Dkc1/Ptcd1/Trmt10c/Ssb/Toe1	7
BP	GO:0009074	aromatic amino acid family catabolic process	5/979	19/23210	0.000937092656235704	0.00766357804558816	0.00587088261906491	Hpd/Fah/Qdpr/Ftcd/Hal	5
BP	GO:0033962	cytoplasmic mRNA processing body assembly	5/979	19/23210	0.000937092656235704	0.00766357804558816	0.00587088261906491	Atxn2l/Atxn2/Lsm14a/Lsm4/Dync1h1	5
BP	GO:0044794	positive regulation by host of viral process	5/979	19/23210	0.000937092656235704	0.00766357804558816	0.00587088261906491	Hspa8/Anxa2/Ppib/Pcx/Ythdc2	5
BP	GO:1904754	positive regulation of vascular associated smooth muscle cell migration	5/979	19/23210	0.000937092656235704	0.00766357804558816	0.00587088261906491	Iqgap1/Myo5a/Adamts1/Dock7/Lrp1	5
BP	GO:0044788	modulation by host of viral process	6/979	28/23210	0.000940751818163972	0.00768072290079057	0.00588401687982607	Hspa8/Anxa2/Fmr1/Ppib/Pcx/Ythdc2	6
BP	GO:0017001	antibiotic catabolic process	8/979	49/23210	0.000943549619872339	0.00769079001935745	0.00589172905696667	Prdx1/Cat/Prdx2/Prdx6/Gpx1/Ugt1a1/Adh1/Pxdn	8
BP	GO:0006094	gluconeogenesis	10/979	73/23210	0.000948806215059063	0.00772083203148228	0.00591474351911166	Gapdh/Mup1/Pgk1/Ddb1/Gnmt/Fbp1/Tpi1/Acadm/Pcx/Ranbp2	10
BP	GO:0030258	lipid modification	20/979	218/23210	0.00096874075307911	0.00787001785352699	0.00602903118532228	Acadl/Etfa/Fabp1/Acaa2/Hadha/Etfb/Acaa1a/Por/Acat1/Ivd/Decr1/Inpp5k/Acadm/Apoa1/Nucb2/Acads/Hadhb/Etfdh/Acadvl/Acad11	20
BP	GO:0065004	protein-DNA complex assembly	17/979	172/23210	0.00100349621778469	0.00813891734391374	0.00623502861041483	H1f5/Set/H1f0/Mcm3/Mcm5/Smarca4/Mcm4/Hp1bp3/Smarca2/Mcm6/H3f3a/Sart3/Psmc5/Mcm7/Psmc6/Cand1/Smarca5	17
BP	GO:0090130	tissue migration	24/979	284/23210	0.00102515339656388	0.00830087140710292	0.0063590977187358	Myh9/Strap/Mecp2/Anxa1/Pfn1/Anxa3/Coro1c/Hspb1/Coro1b/Krt16/Jup/Glul/Cd63/Grn/Thbs1/Gpx1/Sp1/Pbld1/Apoa1/Slit2/Amot/Calr/Itgb1/Kank2	24
BP	GO:0036465	synaptic vesicle recycling	10/979	74/23210	0.00105633530552061	0.00853928951748982	0.00654174409253329	Actg1/Actb/Grn/Cltc/Canx/Dnm1/Dnm2/Gripap1/Ap3d1/Ap3b1	10
BP	GO:0071496	cellular response to external stimulus	24/979	285/23210	0.00107590620469877	0.00868321674235543	0.00665200327406016	Hspa5/Hnrnpl/Eif2s1/Mup1/Hsp90b1/Alb/Ldha/Pdia3/Eif4g1/Mybbp1a/Glul/Tnrc6a/Snw1/Eif2ak2/Cpeb4/Col1a1/Lamp2/Got1/Asns/Lars/Bag3/Slc2a1/Kank2/Ryr1	24
BP	GO:0007005	mitochondrion organization	34/979	459/23210	0.00113152241736591	0.00911710275631712	0.00698439290236041	Lmna/Mup1/Ywhaz/Cttn/Slc25a5/Phb/Mrpl15/Hspd1/Acaa2/Slc25a4/Mrpl39/Eif4g1/Uqcrc2/Bag4/Ccar2/Dap3/Dnaja3/Gpx1/Aifm1/Timm50/Chchd3/Smurf1/Htra2/Sqstm1/Vps35/Ppp2cb/Bag3/Lonp1/Hk2/Hspa4/Pnpt1/Yme1l1/Parp1/Vps13d	34
BP	GO:0090181	regulation of cholesterol metabolic process	6/979	29/23210	0.00114428179175135	0.00920481997783612	0.00705159095373342	Acadl/Sod1/Por/Erlin2/Scp2/Acadvl	6
BP	GO:0009615	response to virus	23/979	270/23210	0.00116118490191639	0.00932552907339716	0.00714406328544019	Ddx3x/Ddx17/Ilf3/Hnrnpul1/Ddx1/Dhx9/G3bp1/Dhx36/Pcbp2/Fmr1/Trim25/Ago3/Lsm14a/Trim56/Ddx21/Eif2ak2/Zc3hav1/C1qbp/Adar/Ankrd17/Ncbp3/Pum1/Tkfc	23
BP	GO:0000271	polysaccharide biosynthetic process	10/979	75/23210	0.00117362584425567	0.00939148131265651	0.00719458770795574	Ppp1ca/Ppp1cb/Gys1/Cltc/Ap2a1/Gfpt1/Inpp5k/Acadm/Gbe1/Pgm2	10
BP	GO:0001682	tRNA 5'-leader removal	4/979	12/23210	0.00118659407836413	0.00939148131265651	0.00719458770795574	Ssb/Rpp38/Rpp30/Pop1	4
BP	GO:0001778	plasma membrane repair	4/979	12/23210	0.00118659407836413	0.00939148131265651	0.00719458770795574	Myh9/Myh10/Anxa6/Myof	4
BP	GO:0033275	actin-myosin filament sliding	4/979	12/23210	0.00118659407836413	0.00939148131265651	0.00719458770795574	Tpm1/Dbn1/Myo9b/Myh6	4
BP	GO:0034969	histone arginine methylation	4/979	12/23210	0.00118659407836413	0.00939148131265651	0.00719458770795574	Prmt1/Carm1/Prmt5/Prmt3	4
BP	GO:0039692	single stranded viral RNA replication via double stranded DNA intermediate	4/979	12/23210	0.00118659407836413	0.00939148131265651	0.00719458770795574	Trim28/Smarcb1/Inpp5k/Setdb1	4
BP	GO:0043649	dicarboxylic acid catabolic process	4/979	12/23210	0.00118659407836413	0.00939148131265651	0.00719458770795574	Glud1/Aldh1l1/Got2/Got1	4
BP	GO:0098787	mRNA cleavage involved in mRNA processing	4/979	12/23210	0.00118659407836413	0.00939148131265651	0.00719458770795574	Fip1l1/Cpsf6/Ncbp1/Cpsf7	4
BP	GO:2000232	regulation of rRNA processing	4/979	12/23210	0.00118659407836413	0.00939148131265651	0.00719458770795574	Ncl/Dimt1/Riok2/Utp15	4
BP	GO:1902115	regulation of organelle assembly	19/979	206/23210	0.00120398058968879	0.00948709446540121	0.00726783464212457	Hnrnpu/Rbm14/G3bp1/Arpc2/Gsn/Atxn2l/Drg1/Map4/Pdcd6ip/Atxn2/Sdcbp/Arhgef2/Vdac3/Dync1h1/Dnm2/Numa1/Sipa1l1/Nup62/Akap13	19
BP	GO:0008090	retrograde axonal transport	5/979	20/23210	0.00120639553222294	0.00948709446540121	0.00726783464212457	Mecp2/Sod1/Dync1h1/Kif5b/Kif1c	5
BP	GO:0018279	protein N-linked glycosylation via asparagine	5/979	20/23210	0.00120639553222294	0.00948709446540121	0.00726783464212457	Vcp/Rpn1/Uggt1/Stt3a/Stt3b	5
BP	GO:0045948	positive regulation of translational initiation	5/979	20/23210	0.00120639553222294	0.00948709446540121	0.00726783464212457	Ddx3x/Ythdf3/Khdrbs1/Ythdf1/Ythdf2	5
BP	GO:0030198	extracellular matrix organization	23/979	271/23210	0.00121964164279625	0.00957594037435075	0.00733589735376188	Anxa2/Lox/Fn1/Hsd17b12/Myo1e/Lgals3/Ccdc80/Smarca4/Ccn1/Gas2/Lum/Fbln2/Col1a1/Tfip11/Fbln1/Col1a2/Pxdn/Nfkb2/Plod3/Hspg2/Aebp1/Itgb1/Nid1	23
BP	GO:0035821	modification of morphology or physiology of other organism	16/979	160/23210	0.00123226631362341	0.00965963146963166	0.00740001108676392	Hspa8/Gapdh/Tardbp/Anxa2/Arg1/Fmr1/Rps19/Ppib/Smarca4/Snw1/Smarcb1/Inpp5k/Sp1/Fbln1/Pcx/Ythdc2	16
BP	GO:0060999	positive regulation of dendritic spine development	9/979	63/23210	0.00124463212705464	0.00974103010266486	0.00746236861963532	Hnrnpk/Mecp2/Dbn1/Dhx36/Fmr1/Caprin1/Grn/Cask/Stau2	9
BP	GO:0007339	binding of sperm to zona pellucida	7/979	40/23210	0.00128074329706231	0.00999183064295435	0.00765450087484022	Tcp1/Vdac2/Aldoa/Cct4/Cct5/Cct6a/Cct2	7
BP	GO:0042398	cellular modified amino acid biosynthetic process	7/979	40/23210	0.00128074329706231	0.00999183064295435	0.00765450087484022	Mthfd1/Atic/Acadm/Tmlhe/Gart/Plod3/Mthfd1l	7
BP	GO:0090316	positive regulation of intracellular protein transport	14/979	131/23210	0.00128920724736566	0.010041923329322	0.00769287567574769	Tardbp/Ywhae/Myo1c/Arpc2/Trim28/Sec16a/Jup/Asph/Cdh1/Prnp/Kif5b/Bag3/Riok2/Pcm1	14
BP	GO:0017015	regulation of transforming growth factor beta receptor signaling pathway	12/979	103/23210	0.00133022853551245	0.0103287097188684	0.00791257582361027	Strap/Hspa5/Hsp90ab1/Lox/Sdcbp/Snw1/Thbs1/Pbld1/Smurf1/Dnm2/Cd109/Got1	12
BP	GO:0043255	regulation of carbohydrate biosynthetic process	12/979	103/23210	0.00133022853551245	0.0103287097188684	0.00791257582361027	Mup1/Ppp1ca/Ddb1/Ppp1cb/Gnmt/Fbp1/Cltc/Ap2a1/Gfpt1/Inpp5k/Acadm/Ranbp2	12
BP	GO:0042026	protein refolding	6/979	30/23210	0.0013798910837531	0.0106805742939315	0.0081821308024614	Hspa9/Hspa5/Hspa8/Hspd1/Ppia/Ppib	6
BP	GO:0042744	hydrogen peroxide catabolic process	6/979	30/23210	0.0013798910837531	0.0106805742939315	0.0081821308024614	Prdx1/Cat/Prdx2/Prdx6/Gpx1/Pxdn	6
BP	GO:0010952	positive regulation of peptidase activity	16/979	162/23210	0.00140444047423713	0.0108534983189866	0.00831460373443598	Rps3/Ddx3x/Rack1/Hspd1/Gsn/Vcp/Asph/Grn/Dnaja3/Cycs/Ccn1/Aifm1/Htra2/Kars/Lck/Xdh	16
BP	GO:0007249	I-kappaB kinase/NF-kappaB signaling	18/979	193/23210	0.00141155609952881	0.0108913629971493	0.00834361095268044	Ddx1/Mtdh/Dhx36/Hspb1/Trim25/S100a4/Dnaja3/Cpne1/Ddx21/Zc3hav1/Cth/Sqstm1/Ankrd17/Usp10/Elp1/Tgm2/Nup62/Akap13	18
BP	GO:0007034	vacuolar transport	14/979	133/23210	0.00149194204134033	0.0114935660394792	0.00880494420371947	Hspa8/Nedd4/Snx27/Vcp/Grn/Smurf1/Lamp2/Vps35/Lars/Ap3d1/Ap3b1/Epg5/Lrp1/Vps13d	14
BP	GO:0099173	postsynapse organization	18/979	194/23210	0.0014961831260813	0.0115082004142247	0.00881615524584926	Actb/Hspa8/Myh10/Actn1/Hnrnpk/Cttn/Dbn1/Dhx36/Snx27/Caprin1/Farp1/Dnaja3/Cask/Prnp/Vps35/Stau2/Prmt3/Sipa1l1	18
BP	GO:0018196	peptidyl-asparagine modification	5/979	21/23210	0.00152888543589546	0.0117413623709784	0.00899477500690469	Vcp/Rpn1/Uggt1/Stt3a/Stt3b	5
BP	GO:0043280	positive regulation of cysteine-type endopeptidase activity involved in apoptotic process	13/979	119/23210	0.00155025257198352	0.0118868820457082	0.00910625412592993	Rps3/Ddx3x/Rack1/Hspd1/Gsn/Vcp/Dnaja3/Cycs/Ccn1/Aifm1/Htra2/Lck/Xdh	13
BP	GO:0007052	mitotic spindle organization	12/979	105/23210	0.00157267409658706	0.0120026291688283	0.00919492521002275	Hnrnpu/Mecp2/Drg1/Kifc1/Vcp/Map4/Cltc/Kif2a/Dync1h1/Kpnb1/Numa1/Nup62	12
BP	GO:0050764	regulation of phagocytosis	12/979	105/23210	0.00157267409658706	0.0120026291688283	0.00919492521002275	Hspa8/Rack1/Mfge8/Ighg1/Sod1/Ahsg/Apoa1/Dnm2/Myo18a/Calr/C3/Lrp1	12
BP	GO:1903844	regulation of cellular response to transforming growth factor beta stimulus	12/979	105/23210	0.00157267409658706	0.0120026291688283	0.00919492521002275	Strap/Hspa5/Hsp90ab1/Lox/Sdcbp/Snw1/Thbs1/Pbld1/Smurf1/Dnm2/Cd109/Got1	12
BP	GO:0003205	cardiac chamber development	18/979	195/23210	0.00158506531849848	0.0120784434735194	0.0092530047234093	Myh10/Tpm1/Matr3/Naca/Smarca4/Dsp/Ap2b1/Ccn1/Adamts1/Arid1a/Luzp1/Dnm2/Smarcd3/Rbm15/Slit2/Slit3/Myh6/Lrp1	18
BP	GO:0034637	cellular carbohydrate biosynthetic process	10/979	78/23210	0.00159069128606787	0.0121025505743399	0.00927147259290332	Ppp1ca/Ppp1cb/Gys1/Fbp1/Gfpt1/Inpp5k/Acadm/Gbe1/Got1/Pgm2	10
BP	GO:0045214	sarcomere organization	8/979	53/23210	0.00159886355234543	0.0121459263675081	0.00930470174365832	Actg1/Krt8/Krt19/Wdr1/Akap13/Itgb1/Myh6/Obsl1	8
BP	GO:0035690	cellular response to drug	29/979	380/23210	0.00162413154387843	0.0123188372502507	0.00943716460762367	Hnrnpd/Rps3/Vim/Actb/Hnrnpk/Hnrnpu/Rack1/Hsp90b1/Anxa1/Fabp1/Arpc2/Ppp1r12a/Gnai2/Gstm1/Jup/Fmr1/Larp1/Ppp1r9b/Fbp1/Arhgef2/Trap1/Thbs1/Eif4e/Dnm2/Cdh1/Prnp/Slit2/Kdm6b/Ryr1	29
BP	GO:0071375	cellular response to peptide hormone stimulus	21/979	244/23210	0.00164063769934084	0.0124248602346074	0.00951838626314521	Hnrnpk/Ybx1/Myo1c/Gnai2/Anxa5/Ywhag/Myo5a/Uso1/Pkm/Smarcc1/Ncoa5/Ahsg/Inpp5k/Sp1/Nucb2/Eprs/Rangap1/Prkci/Osbpl8/Parp1/Dennd4c	21
BP	GO:0006268	DNA unwinding involved in DNA replication	4/979	13/23210	0.00165702857744158	0.0124912507026462	0.00956924640217713	Pura/Mcm4/Mcm6/Mcm7	4
BP	GO:0018216	peptidyl-arginine methylation	4/979	13/23210	0.00165702857744158	0.0124912507026462	0.00956924640217713	Prmt1/Carm1/Prmt5/Prmt3	4
BP	GO:0061615	glycolytic process through fructose-6-phosphate	4/979	13/23210	0.00165702857744158	0.0124912507026462	0.00956924640217713	Aldob/Aldoa/Pfkl/Pfkm	4
BP	GO:0007051	spindle organization	16/979	165/23210	0.00170040496144786	0.0127973601358543	0.0098037494685337	Rps3/Myh9/Hnrnpu/Mecp2/Tubb5/Drg1/Kifc1/Vcp/Map4/Cltc/Kif2a/Dync1h1/Kpnb1/Ppp2r1a/Numa1/Nup62	16
BP	GO:0008544	epidermis development	26/979	329/23210	0.00170284303740564	0.0127973601358543	0.0098037494685337	Sprr2h/Krt17/Anxa1/Krt6a/Krt10/Krt16/Sod1/Myo5a/Krt76/Sec24b/Flnb/Krt2/Smarca4/Dsp/Yap1/Krt25/Myo6/Krt36/Srsf6/Nsdhl/Cd109/Numa1/Triobp/Dsg4/Nsun2/Plod3	26
BP	GO:0014812	muscle cell migration	12/979	106/23210	0.00170689223206564	0.0128082065963398	0.00981205868075336	Anxa1/Arpc2/Iqgap1/Coro1b/Myo5a/Naca/Mdk/Adamts1/Dock7/Slit2/Plxna1/Lrp1	12
BP	GO:0097178	ruffle assembly	7/979	42/23210	0.00172272720784503	0.0128876776659944	0.00987293955373177	Pfn1/Coro1c/Fam98a/Bag4/Inpp5k/Eps8/Pip5k1a	7
BP	GO:1902743	regulation of lamellipodium organization	7/979	42/23210	0.00172272720784503	0.0128876776659944	0.00987293955373177	Twf1/Arpc2/Coro1c/Coro1b/Dnm2/Slit2/Nckap1	7
BP	GO:0030199	collagen fibril organization	8/979	54/23210	0.00180873467904746	0.0134789713881666	0.0103259154372698	Anxa2/Lox/Lum/Col1a1/Col1a2/Pxdn/Plod3/Aebp1	8
BP	GO:0043297	apical junction assembly	8/979	54/23210	0.00180873467904746	0.0134789713881666	0.0103259154372698	Actn4/Myo1c/Pdcd6ip/Wdr1/Cdh1/Pard3/Vcl/Itgb1	8
BP	GO:0045931	positive regulation of mitotic cell cycle	16/979	166/23210	0.00180999412333469	0.0134789713881666	0.0103259154372698	Ddx3x/Hnrnpu/Mecp2/Tmod3/Anxa1/Eif4g1/Rpl17/Adamts1/Eif4e/Larp7/Ankrd17/Smarcd3/Asns/Numa1/Cul4a/Nup62	16
BP	GO:2001056	positive regulation of cysteine-type endopeptidase activity	14/979	136/23210	0.00184539330321127	0.013721797405875	0.0105119386027339	Rps3/Ddx3x/Rack1/Hspd1/Gsn/Vcp/Asph/Dnaja3/Cycs/Ccn1/Aifm1/Htra2/Lck/Xdh	14
BP	GO:0006353	DNA-templated transcription, termination	5/979	22/23210	0.0019105227167862	0.0141206303052694	0.010817474883964	Dhx9/Xrn2/Polr2a/Cavin1/Prmt5	5
BP	GO:0009404	toxin metabolic process	5/979	22/23210	0.0019105227167862	0.0141206303052694	0.010817474883964	Acaa1a/Sqor/Gsta3/Sp1/Cth	5
BP	GO:0019400	alditol metabolic process	5/979	22/23210	0.0019105227167862	0.0141206303052694	0.010817474883964	Tpi1/Sord/Got1/Tkfc/Myof	5
BP	GO:0035510	DNA dealkylation	5/979	22/23210	0.0019105227167862	0.0141206303052694	0.010817474883964	Trim28/Otud4/Usp7/Ascc3/Usp9x	5
BP	GO:0032212	positive regulation of telomere maintenance via telomerase	6/979	32/23210	0.00196014993767644	0.0144656710866062	0.0110818023187429	Tcp1/Dkc1/Cct4/Cct5/Cct6a/Cct2	6
BP	GO:0042737	drug catabolic process	15/979	152/23210	0.00196807990698071	0.0145021928292947	0.0111097807464554	Prdx1/Hpd/Cat/Fah/Prdx2/Prdx6/Por/Acat1/Qdpr/Gpx1/Maoa/Adh1/Cyp2d26/Cyp2c69/Pxdn	15
BP	GO:2001235	positive regulation of apoptotic signaling pathway	17/979	183/23210	0.00197099996133649	0.0145021928292947	0.0111097807464554	Rps3/Rack1/Rpl26/Pdia3/Gsn/Ppp1ca/Sod1/Sfpq/Rpl11/Prkra/Thbs1/Rps7/Htra2/Maged1/Ppp2r1a/Lck/Traf7	17
BP	GO:0051146	striated muscle cell differentiation	25/979	316/23210	0.00203710222529782	0.0149661546148562	0.0114652106992216	Actg1/Myh9/Myh10/Hnrnpu/Lmna/Ybx1/Tmod3/Lox/Krt8/Krt19/Slc25a4/Naca/Wdr1/Gpx1/Flnc/Arid1a/Acadm/G6pdx/Myof/Akap13/Kdm6b/Itgb1/Myh6/Obsl1/Ryr1	25
BP	GO:0007163	establishment or maintenance of cell polarity	19/979	216/23210	0.00208502779298809	0.0152953904515469	0.0117174303464546	Myh9/Lmna/Hsp90ab1/Gsn/Map4/Pdcd6ip/Arhgef2/Wdr1/Myo9b/Myo18a/Dock7/Mark2/Numa1/Pard3/Amot/Sipa1l3/Prkci/Nckap1/Map1b	19
BP	GO:0009611	response to wounding	35/979	495/23210	0.00211903725546127	0.0155217110441015	0.0118908091031217	Myh9/Myh10/Plec/Tpm1/Anxa2/Anxa1/Lox/Krt6a/Fn1/Anxa5/Coro1b/Srsf5/Sod1/Naca/Mdk/Pkm/Grn/Anxa6/Prdx2/Dsp/Ccn1/Thbs1/Gpx1/Yap1/Srsf6/Col1a1/Cask/Cd109/Fbln1/Pard3/Fgg/Ap3b1/Myof/C3/Lrp1	35
BP	GO:0050807	regulation of synapse organization	22/979	266/23210	0.00213119866260617	0.0155875616468889	0.0119412556643832	Hspa8/Myh10/Hnrnpk/Mecp2/Ywhaz/Dbn1/Dhx36/Tubb5/Nedd4/Snx27/Vcp/Fmr1/Eif4g1/Caprin1/Farp1/Cask/Prnp/Vps35/Stau2/Gripap1/Sipa1l1/Gpc4	22
BP	GO:2001244	positive regulation of intrinsic apoptotic signaling pathway	9/979	68/23210	0.00214937923431857	0.0156971752402315	0.0120252279989951	Rps3/Rack1/Rpl26/Sod1/Sfpq/Rpl11/Prkra/Rps7/Lck	9
BP	GO:0043281	regulation of cysteine-type endopeptidase activity involved in apoptotic process	18/979	201/23210	0.00221742321498173	0.016170081753168	0.0123875102920344	Rps3/Ddx3x/Rack1/Fabp1/Hspd1/Gsn/Vcp/Por/Dnaja3/Cycs/Ccn1/Thbs1/Gpx1/Aifm1/Htra2/Cdh1/Lck/Xdh	18
BP	GO:0071248	cellular response to metal ion	15/979	154/23210	0.00223727427513616	0.0162592880294652	0.01245584907242	Mecp2/Fn1/Fus/Iqgap1/Krt10/Anxa5/Gsn/Trf/Asph/Fbp1/Cpne1/Cdh1/Prnp/Slc25a24/Jund	15
BP	GO:0006577	amino-acid betaine metabolic process	4/979	14/23210	0.00224288856235553	0.0162592880294652	0.01245584907242	Acadl/Bhmt/Acadm/Tmlhe	4
BP	GO:0046500	S-adenosylmethionine metabolic process	4/979	14/23210	0.00224288856235553	0.0162592880294652	0.01245584907242	Ahcy/Mat1a/Gnmt/Dnmt1	4
BP	GO:0090069	regulation of ribosome biogenesis	4/979	14/23210	0.00224288856235553	0.0162592880294652	0.01245584907242	Ncl/Dimt1/Riok2/Utp15	4
BP	GO:0032881	regulation of polysaccharide metabolic process	7/979	44/23210	0.00227483117495156	0.0164665614504962	0.0126146362495957	Ppp1ca/Ppp1cb/Cltc/Ap2a1/Gfpt1/Inpp5k/Khk	7
BP	GO:0042743	hydrogen peroxide metabolic process	8/979	56/23210	0.0022933588392055	0.0165762627863162	0.0126986758016069	Prdx1/Sod1/Cat/Prdx2/Prdx6/Cycs/Gpx1/Pxdn	8
BP	GO:0046890	regulation of lipid biosynthetic process	16/979	170/23210	0.00230929809865979	0.0166561710453353	0.012759891594831	Acadl/Mup1/Anxa1/Rgn/Sod1/Idh1/Sf1/Por/Ccn1/Erlin2/Apoa1/Scp2/Pcx/C3/Acadvl/Ddx20	16
BP	GO:0099563	modification of synaptic structure	6/979	33/23210	0.00231144750325269	0.0166561710453353	0.012759891594831	Myh10/Cttn/Pfn1/Stau1/Fmr1/Gripap1	6
BP	GO:0051495	positive regulation of cytoskeleton organization	19/979	218/23210	0.00231458083905677	0.0166561710453353	0.012759891594831	Rps3/Tpm1/Mecp2/Cttn/Myo1c/Arpc2/Pfn1/Gsn/Drg1/Coro1b/Arpc1b/Bag4/Wdr1/Apoa1/Dync1h1/Numa1/Nup62/Nckap1/Map1b	19
BP	GO:0006144	purine nucleobase metabolic process	5/979	23/23210	0.00235737547652198	0.0168653573029192	0.0129201441500331	Uox/Mthfd1/Gart/Xdh/Mthfd1l	5
BP	GO:0045943	positive regulation of transcription by RNA polymerase I	5/979	23/23210	0.00235737547652198	0.0168653573029192	0.0129201441500331	Ncl/Smarca4/Smarcb1/Ubtf/Utp15	5
BP	GO:0071450	cellular response to oxygen radical	5/979	23/23210	0.00235737547652198	0.0168653573029192	0.0129201441500331	Prdx1/Rgn/Sod1/Prdx2/Parp1	5
BP	GO:0071451	cellular response to superoxide	5/979	23/23210	0.00235737547652198	0.0168653573029192	0.0129201441500331	Prdx1/Rgn/Sod1/Prdx2/Parp1	5
BP	GO:1901989	positive regulation of cell cycle phase transition	11/979	96/23210	0.002377308135799	0.0169832405340873	0.0130104516550689	Ddx3x/Mecp2/Tmod3/Anxa1/Eif4g1/Rpl17/Adamts1/Larp7/Ankrd17/Smarcd3/Cul4a	11
BP	GO:0006694	steroid biosynthetic process	15/979	156/23210	0.00253632714010627	0.0180929577556202	0.0138605792989995	Sod1/Cyb5r3/Akr1c6/Hsd17b12/Hmgcs2/Sf1/Por/Erlin2/Apoa1/Nsdhl/Ces1d/Scp2/Lbr/G6pdx/Ddx20	15
BP	GO:0006281	DNA repair	33/979	464/23210	0.00255045521169674	0.018167372993463	0.0139175870209599	Rps3/Ddx1/Dhx9/Upf1/Xrn2/Trim28/Ddb1/Vcp/Sfpq/Pcna/Nono/Mcm3/Mcm5/Mcm4/Spo11/Mcm6/Herc2/Gtf2h4/Mcm7/Usp10/Xab2/Ascc1/Ascc2/Actl6a/Cul4a/Tnks1bp1/Smchd1/Pds5b/Usp7/Ssrp1/Ascc3/Supt16/Parp1	33
BP	GO:0031348	negative regulation of defense response	19/979	220/23210	0.00256501140785941	0.0182407695026095	0.0139738143193948	Arg1/Ythdf3/Pcbp2/Sod1/Krt1/Mdk/Rps19/Grn/Dnaja3/Ythdf2/Gpx1/Apoa1/C1qbp/Adar/Vps35/Psma1/Slit2/Tkfc/A2m	19
BP	GO:0003012	muscle system process	29/979	392/23210	0.00256818158612528	0.0182407695026095	0.0139738143193948	Srsf1/Tpm1/Lmna/Tmod3/Cald1/Tpm2/Cttn/Dbn1/Gtf2i/Twf1/Gsn/Slc25a4/Jup/Sod1/Aldoa/Anxa6/Dsp/Gaa/Adk/Atp2a2/Lck/G6pdx/Akap13/Akap1/Parp1/Myh6/Obsl1/Atp8a2/Ryr1	29
BP	GO:0006304	DNA modification	11/979	97/23210	0.00258155840230538	0.0183093211361197	0.0140263300752584	Mecp2/Trim28/Dnmt1/Smarca4/Prmt5/Otud4/Mta2/Usp7/Ascc3/Parp1/Usp9x	11
BP	GO:0031623	receptor internalization	13/979	126/23210	0.00259010708053966	0.0183434817015165	0.0140524996618995	Nedd4/Fmr1/Atxn2/Cd63/Cltc/Sdcbp/Ap2b1/Myo6/Dnm1/Dnm2/Pard3/Nsf/Itgb1	13
BP	GO:0046677	response to antibiotic	24/979	305/23210	0.00265427395591443	0.0187708726522582	0.0143799135786534	Hnrnpd/Rps3/Hnrnpk/Rack1/Anxa1/Fabp1/Arpc2/Larp1/Sod1/Cat/Got2/Trap1/Gpx1/Aldh1a1/Eef1b2/Adh1/Kpna4/Eps8/Ppp2cb/Lck/G6pdx/Kdm6b/Aacs/Lct	24
BP	GO:0052547	regulation of peptidase activity	30/979	411/23210	0.00267162061770178	0.0188664013448337	0.0144530958099203	Rps3/Ddx3x/Gapdh/Rack1/Fabp1/Hspd1/Gsn/Vcp/Asph/Grn/Por/Dnaja3/Cycs/Ccn1/Serpina3i/Thbs1/Gpx1/Ahsg/Aifm1/Psma3/Htra2/Cdh1/Lxn/Itih2/Cd109/Kars/Lck/Serpinb6a/Xdh/A2m	30
BP	GO:0072593	reactive oxygen species metabolic process	23/979	288/23210	0.00267593256684916	0.0188697396930612	0.0144556532381174	Khsrp/Cps1/Prdx1/Gnai2/Hspd1/Rgn/Eef1a1/Ass1/Sod1/Cat/Prdx2/Prdx6/Por/Cycs/Ccn1/Thbs1/Gpx1/Dnm2/Pxdn/Hk2/G6pdx/Xdh/Sh3pxd2a	23
BP	GO:0032435	negative regulation of proteasomal ubiquitin-dependent protein catabolic process	6/979	34/23210	0.00270809530036038	0.0190691810906465	0.0146084404907089	Hsp90ab1/Rpl11/Ccar2/Smarcc1/Sdcbp/Usp7	6
BP	GO:0043123	positive regulation of I-kappaB kinase/NF-kappaB signaling	12/979	112/23210	0.00272402555773237	0.0191539136140981	0.0146733520367573	Ddx1/Mtdh/Dhx36/Trim25/S100a4/Ddx21/Zc3hav1/Cth/Ankrd17/Tgm2/Nup62/Akap13	12
BP	GO:0044728	DNA methylation or demethylation	10/979	84/23210	0.00278383735062695	0.0195465151119021	0.014974114591267	Mecp2/Trim28/Dnmt1/Smarca4/Prmt5/Otud4/Mta2/Usp7/Parp1/Usp9x	10
BP	GO:0045088	regulation of innate immune response	23/979	289/23210	0.00279479803604188	0.0195954812370126	0.0150116263607205	Rbm14/Dhx9/Matr3/Arg1/Ythdf3/Hspd1/Sfpq/Rps19/Lsm14a/Nono/Grn/Dnaja3/Ythdf2/Zc3hav1/C1qbp/Adar/Ankrd17/Pum1/Otud4/Ifi204/Tkfc/A2m/Epg5	23
BP	GO:0072665	protein localization to vacuole	8/979	58/23210	0.00287432170631498	0.0200759609209701	0.0153797102777341	Hspa8/Nedd4/Smurf1/Lamp2/Lars/Ap3d1/Ap3b1/Vps13d	8
BP	GO:0009048	dosage compensation by inactivation of X chromosome	5/979	24/23210	0.00287558016039938	0.0200759609209701	0.0153797102777341	Hnrnpu/Upf1/Rbm15/Smchd1/Rbm15b	5
BP	GO:0098869	cellular oxidant detoxification	5/979	24/23210	0.00287558016039938	0.0200759609209701	0.0153797102777341	Prdx1/Rgn/Sod1/Prdx2/Prdx6	5
BP	GO:0009267	cellular response to starvation	14/979	143/23210	0.00294606101895355	0.0204424388034519	0.0156604601595432	Hspa5/Hnrnpl/Eif2s1/Mup1/Alb/Mybbp1a/Glul/Tnrc6a/Eif2ak2/Cpeb4/Lamp2/Asns/Lars/Slc2a1	14
BP	GO:0035036	sperm-egg recognition	7/979	46/23210	0.00295416838146472	0.0204424388034519	0.0156604601595432	Tcp1/Vdac2/Aldoa/Cct4/Cct5/Cct6a/Cct2	7
BP	GO:0000097	sulfur amino acid biosynthetic process	4/979	15/23210	0.00295718697645051	0.0204424388034519	0.0156604601595432	Mtap/Bhmt/Mthfd1/Cth	4
BP	GO:0009083	branched-chain amino acid catabolic process	4/979	15/23210	0.00295718697645051	0.0204424388034519	0.0156604601595432	Acat1/Ivd/Aldh6a1/Hmgcll1	4
BP	GO:0039535	regulation of RIG-I signaling pathway	4/979	15/23210	0.00295718697645051	0.0204424388034519	0.0156604601595432	Zc3hav1/C1qbp/Ankrd17/Pum1	4
BP	GO:0044827	modulation by host of viral genome replication	4/979	15/23210	0.00295718697645051	0.0204424388034519	0.0156604601595432	Hspa8/Fmr1/Ppib/Ythdc2	4
BP	GO:0051131	chaperone-mediated protein complex assembly	4/979	15/23210	0.00295718697645051	0.0204424388034519	0.0156604601595432	Hsp90ab1/Cct2/Lonp1/Hspa4	4
BP	GO:0014910	regulation of smooth muscle cell migration	10/979	85/23210	0.00303849477021829	0.020945584566091	0.0160459080136869	Arpc2/Iqgap1/Coro1b/Myo5a/Mdk/Adamts1/Dock7/Slit2/Plxna1/Lrp1	10
BP	GO:1900407	regulation of cellular response to oxidative stress	10/979	85/23210	0.00303849477021829	0.020945584566091	0.0160459080136869	Rack1/P4hb/Rgn/Hspb1/Sod1/Sfpq/Nono/Trap1/Gpx1/Parp1	10
BP	GO:0009072	aromatic amino acid family metabolic process	6/979	35/23210	0.0031536070296942	0.0216648274897619	0.0165969026997651	Hpd/Fah/Qdpr/Mthfd1/Ftcd/Hal	6
BP	GO:1990748	cellular detoxification	6/979	35/23210	0.0031536070296942	0.0216648274897619	0.0165969026997651	Prdx1/Rgn/Sod1/Akr1a1/Prdx2/Prdx6	6
BP	GO:0043534	blood vessel endothelial cell migration	12/979	114/23210	0.00315605625283204	0.0216648274897619	0.0165969026997651	Myh9/Mecp2/Anxa1/Hspb1/Jup/Thbs1/Gpx1/Sp1/Apoa1/Slit2/Amot/Itgb1	12
BP	GO:0006749	glutathione metabolic process	8/979	59/23210	0.00320476421812191	0.0219508862230412	0.0168160454076818	Gstp2/Gstm1/Sod1/Idh1/Gsta3/Gpx1/Cth/G6pdx	8
BP	GO:0051650	establishment of vesicle localization	21/979	258/23210	0.003206660489958	0.0219508862230412	0.0168160454076818	Actn4/Mecp2/Myo1c/Sec16a/Kifc1/Fmr1/Myo5a/Myo6/Dync1h1/Dnm1/Dnm2/Cask/Atp2a2/Dpysl2/Pef1/Kif5b/Gripap1/Ap3d1/Ap3b1/Kif1c/Stxbp5	21
BP	GO:0006479	protein methylation	16/979	176/23210	0.00326934783906694	0.0223178397625194	0.0170971596788632	Lmna/Ilf3/Mecp2/Fbl/Prmt1/Bhmt/Fam98a/Dnmt1/Carm1/Fam98b/Snw1/Smarcb1/Prmt5/Eef1aknmt/Prmt3/Setdb1	16
BP	GO:0008213	protein alkylation	16/979	176/23210	0.00326934783906694	0.0223178397625194	0.0170971596788632	Lmna/Ilf3/Mecp2/Fbl/Prmt1/Bhmt/Fam98a/Dnmt1/Carm1/Fam98b/Snw1/Smarcb1/Prmt5/Eef1aknmt/Prmt3/Setdb1	16
BP	GO:0007044	cell-substrate junction assembly	10/979	86/23210	0.0033113745039421	0.0225421131397166	0.0172689701131373	Actn1/Plec/Cttn/Fn1/Iqgap1/Coro1c/Pip5k1a/Peak1/Tln1/Lrp1	10
BP	GO:0035304	regulation of protein dephosphorylation	10/979	86/23210	0.0033113745039421	0.0225421131397166	0.0172689701131373	Hsp90b1/Hsp90ab1/Ywhab/Ywhae/Ppp1r12a/Gnai2/Rgn/Mprip/Ppp1r9b/Akap1	10
BP	GO:0071346	cellular response to interferon-gamma	12/979	115/23210	0.00339196073963878	0.0230587649174614	0.017664764600259	Actg1/Vim/Syncrip/Gapdh/Myo1c/Arg1/Gsn/Flnb/Dnaja3/Myo18a/Eprs/Kif5b	12
BP	GO:1902850	microtubule cytoskeleton organization involved in mitosis	13/979	130/23210	0.00340420007872522	0.0231100046780863	0.017704018147136	Hnrnpu/Mecp2/Drg1/Kifc1/Vcp/Map4/Cltc/Arhgef2/Kif2a/Dync1h1/Kpnb1/Numa1/Nup62	13
BP	GO:2000116	regulation of cysteine-type endopeptidase activity	19/979	226/23210	0.0034563799939547	0.0234318726486722	0.0179505934495477	Rps3/Ddx3x/Rack1/Fabp1/Hspd1/Gsn/Vcp/Asph/Por/Dnaja3/Cycs/Ccn1/Thbs1/Gpx1/Aifm1/Htra2/Cdh1/Lck/Xdh	19
BP	GO:1904738	vascular associated smooth muscle cell migration	5/979	25/23210	0.00347130322284837	0.0234683017060519	0.0179785008732768	Iqgap1/Myo5a/Adamts1/Dock7/Lrp1	5
BP	GO:1904752	regulation of vascular associated smooth muscle cell migration	5/979	25/23210	0.00347130322284837	0.0234683017060519	0.0179785008732768	Iqgap1/Myo5a/Adamts1/Dock7/Lrp1	5
BP	GO:0051648	vesicle localization	22/979	277/23210	0.00349447308988144	0.0235924934570979	0.0180736411834961	Actn4/Mecp2/Myo1c/Sec16a/Kifc1/Fmr1/Myo5a/Uso1/Myo6/Dync1h1/Dnm1/Dnm2/Cask/Atp2a2/Dpysl2/Pef1/Kif5b/Gripap1/Ap3d1/Ap3b1/Kif1c/Stxbp5	22
BP	GO:1990542	mitochondrial transmembrane transport	9/979	73/23210	0.00351365215939812	0.0236894380842822	0.0181479081281742	Sfxn3/Hspd1/Slc25a1/Tst/Slc25a12/Cyc1/Slc25a13/Timm50/Pnpt1	9
BP	GO:0045824	negative regulation of innate immune response	8/979	60/23210	0.00356396425251217	0.0239957319193114	0.0183825524603259	Arg1/Ythdf3/Rps19/Grn/Dnaja3/Ythdf2/Adar/A2m	8
BP	GO:0030308	negative regulation of cell growth	17/979	194/23210	0.00362270343863223	0.0243562733170271	0.0186587545440929	Ddx3x/Rack1/Mecp2/Phb/Cdkn2aip/Ccar2/Ppp1r9b/Fbp1/Smarca4/Smarca2/Dnajc2/Zmat3/Ahsg/Cth/Slit2/Slit3/G6pdx	17
BP	GO:0051607	defense response to virus	19/979	227/23210	0.00362742463236294	0.0243562733170271	0.0186587545440929	Ddx17/Ilf3/Ddx1/Dhx9/G3bp1/Dhx36/Pcbp2/Trim25/Lsm14a/Trim56/Ddx21/Eif2ak2/Zc3hav1/C1qbp/Adar/Ankrd17/Ncbp3/Pum1/Tkfc	19
BP	GO:0061462	protein localization to lysosome	6/979	36/23210	0.00365154848890087	0.0244514452628717	0.0187316634802788	Hspa8/Nedd4/Lamp2/Lars/Ap3d1/Ap3b1	6
BP	GO:0072583	clathrin-dependent endocytosis	6/979	36/23210	0.00365154848890087	0.0244514452628717	0.0187316634802788	Cltc/Canx/Ap2a1/Ap2b1/Dnm1/Dnm2	6
BP	GO:0044786	cell cycle DNA replication	7/979	48/23210	0.00377870753460853	0.0251999288094992	0.019305058703556	Upf1/Pcna/Mcm3/Mcm5/Mcm4/Mcm6/Mcm7	7
BP	GO:0047496	vesicle transport along microtubule	7/979	48/23210	0.00377870753460853	0.0251999288094992	0.019305058703556	Mecp2/Kifc1/Dync1h1/Kif5b/Ap3d1/Ap3b1/Kif1c	7
BP	GO:0051972	regulation of telomerase activity	7/979	48/23210	0.00377870753460853	0.0251999288094992	0.019305058703556	Hnrnpd/Hnrnpa2b1/Hsp90ab1/Tcp1/Dkc1/Cct4/Cct2	7
BP	GO:0006271	DNA strand elongation involved in DNA replication	4/979	16/23210	0.00381252814702556	0.0252178431986524	0.0193187824857482	Pcna/Mcm3/Mcm4/Mcm7	4
BP	GO:0006534	cysteine metabolic process	4/979	16/23210	0.00381252814702556	0.0252178431986524	0.0193187824857482	Ahcy/Tst/Mthfd1/Cth	4
BP	GO:0009081	branched-chain amino acid metabolic process	4/979	16/23210	0.00381252814702556	0.0252178431986524	0.0193187824857482	Acat1/Ivd/Aldh6a1/Hmgcll1	4
BP	GO:0030449	regulation of complement activation	4/979	16/23210	0.00381252814702556	0.0252178431986524	0.0193187824857482	Phb/C1qbp/C3/A2m	4
BP	GO:0043923	positive regulation by host of viral transcription	4/979	16/23210	0.00381252814702556	0.0252178431986524	0.0193187824857482	Smarca4/Snw1/Smarcb1/Sp1	4
BP	GO:0045947	negative regulation of translational initiation	4/979	16/23210	0.00381252814702556	0.0252178431986524	0.0193187824857482	Eif2s1/Ago2/Fmr1/Larp1	4
BP	GO:1902905	positive regulation of supramolecular fiber organization	17/979	195/23210	0.00381730932651015	0.0252178431986524	0.0193187824857482	Rps3/Tpm1/Mecp2/Cttn/Myo1c/Arpc2/Pfn1/Gsn/Drg1/Coro1b/Arpc1b/Bag4/Wdr1/Apoa1/Numa1/Nckap1/Map1b	17
BP	GO:1903201	regulation of oxidative stress-induced cell death	9/979	74/23210	0.00385389603147346	0.0254253677781101	0.0194777620693473	Rack1/P4hb/Hspb1/Sod1/Sfpq/Nono/Trap1/Gpx1/Parp1	9
BP	GO:0003231	cardiac ventricle development	14/979	148/23210	0.00402332435623531	0.0265075592639364	0.0203068029099107	Tpm1/Matr3/Naca/Smarca4/Dsp/Ap2b1/Ccn1/Luzp1/Dnm2/Smarcd3/Rbm15/Slit2/Slit3/Myh6	14
BP	GO:0000303	response to superoxide	5/979	26/23210	0.00415070415633647	0.0272372642568675	0.0208658123353462	Prdx1/Rgn/Sod1/Prdx2/Parp1	5
BP	GO:0007549	dosage compensation	5/979	26/23210	0.00415070415633647	0.0272372642568675	0.0208658123353462	Hnrnpu/Upf1/Rbm15/Smchd1/Rbm15b	5
BP	GO:0016556	mRNA modification	5/979	26/23210	0.00415070415633647	0.0272372642568675	0.0208658123353462	Hnrnpc/Dkc1/Bag4/Trmt10c/Dnajb11	5
BP	GO:0051271	negative regulation of cellular component movement	24/979	316/23210	0.00415847760234365	0.0272518898873587	0.0208770166787133	Strap/Actn4/Actn1/Tpm1/Mecp2/Tmod3/Dbn1/Rgn/Coro1c/Coro1b/Krt16/Jup/Ddt/Cd63/Idh2/Thbs1/Pbld1/Cdh1/Fbln1/Slit2/Gtpbp4/Calr/Osbpl8/Lrp1	24
BP	GO:0060759	regulation of response to cytokine stimulus	12/979	118/23210	0.00418623192138176	0.0273972435334106	0.020988368607166	Dhx9/Arg1/Ythdf3/Lsm14a/Dnaja3/Cpne1/Ythdf2/Apoa1/Adar/Slit2/Slit3/Otud4	12
BP	GO:0002753	cytoplasmic pattern recognition receptor signaling pathway	6/979	37/23210	0.00420552407902343	0.0274503995330679	0.021029090138627	Lsm14a/Zc3hav1/C1qbp/Ankrd17/Pum1/Tkfc	6
BP	GO:0032885	regulation of polysaccharide biosynthetic process	6/979	37/23210	0.00420552407902343	0.0274503995330679	0.021029090138627	Ppp1ca/Ppp1cb/Cltc/Ap2a1/Gfpt1/Inpp5k	6
BP	GO:0045666	positive regulation of neuron differentiation	32/979	461/23210	0.00422571139010534	0.0275455855203816	0.0211020098316443	Hspa5/Hnrnpk/Mecp2/Dbn1/Fn1/Twf1/Rpl4/Dhx36/Iqgap1/Hspb1/Eef1a1/Fmr1/Eif4g1/Mdk/Caprin1/Grn/Arhgef2/Ap2a1/Cpne1/Adamts1/Ddx56/Smurf1/Mark2/Cask/Stau2/Prkci/Fbxw8/Plxna1/Itgb1/Map1b/Atp8a2/Lrp1	32
BP	GO:1900076	regulation of cellular response to insulin stimulus	10/979	89/23210	0.00424845497490288	0.0276571605319836	0.0211874847615582	Ybx1/Myo1c/Gnai2/Myo5a/Uso1/Ncoa5/Ahsg/Inpp5k/Nucb2/Osbpl8	10
BP	GO:0007179	transforming growth factor beta receptor signaling pathway	15/979	165/23210	0.00432019981174027	0.0280870133263273	0.0215167846374199	Strap/Hspa5/Hsp90ab1/Lox/Sdcbp/Snw1/Thbs1/Pbld1/Smurf1/Dnm2/Cd109/Got1/Col1a2/Parp1/Usp9x	15
BP	GO:0018149	peptide cross-linking	8/979	62/23210	0.00437517719684133	0.0283693877605213	0.0217331048925169	Sprr2h/Anxa1/Fn1/Krt1/Dsp/Thbs1/Bgn/Tgm2	8
BP	GO:0061951	establishment of protein localization to plasma membrane	8/979	62/23210	0.00437517719684133	0.0283693877605213	0.0217331048925169	Rack1/Sptbn1/Sec16a/Snx27/Krt18/Vps35/Gripap1/Nsf	8
BP	GO:0043542	endothelial cell migration	17/979	198/23210	0.00445344171541066	0.0288388221755513	0.0220927272949503	Myh9/Mecp2/Anxa1/Anxa3/Hspb1/Coro1b/Jup/Glul/Grn/Thbs1/Gpx1/Sp1/Apoa1/Slit2/Amot/Calr/Itgb1	17
BP	GO:0008360	regulation of cell shape	14/979	150/23210	0.00453521344583706	0.0293297027451173	0.0224687790799989	Myh9/Myh10/Anxa1/Fn1/Anxa7/Aldoa/Wdr1/Gas2/Pakap/Fmnl3/Mark2/Fmnl2/Eps8/Plxna1	14
BP	GO:0032102	negative regulation of response to external stimulus	25/979	336/23210	0.00454394161141234	0.029347533534943	0.0224824388187592	Anxa2/Dbn1/Anxa5/Pcbp2/Coro1b/Ddt/Sod1/Krt1/Mdk/Rps19/Grn/Prdx2/Thbs1/Gpx1/Apoa1/C1qbp/Cask/Nucb2/Vps35/Cd109/Psma1/Slit2/Fgg/Tkfc/Kank2	25
BP	GO:0072331	signal transduction by p53 class mediator	13/979	135/23210	0.00470189239881779	0.0303278230186213	0.0232334149890472	Ddx5/Hnrnpk/Rpl26/Mybbp1a/Rpl11/Rpf2/Snw1/Myo6/Rps7/Usp10/Rrs1/Nop2/Ifi204	13
BP	GO:0000288	nuclear-transcribed mRNA catabolic process, deadenylation-dependent decay	7/979	50/23210	0.00476709646384834	0.0305878317491052	0.0234326014170476	Tnrc6b/Pabpc1/Ago2/Dhx36/Tnrc6c/Tnrc6a/Samd4	7
BP	GO:0006406	mRNA export from nucleus	7/979	50/23210	0.00476709646384834	0.0305878317491052	0.0234326014170476	Hnrnpa2b1/Akap8l/Nxf1/Poldip3/Ncbp1/Rbm15b/Nup214	7
BP	GO:0071427	mRNA-containing ribonucleoprotein complex export from nucleus	7/979	50/23210	0.00476709646384834	0.0305878317491052	0.0234326014170476	Hnrnpa2b1/Akap8l/Nxf1/Poldip3/Ncbp1/Rbm15b/Nup214	7
BP	GO:2000059	negative regulation of ubiquitin-dependent protein catabolic process	7/979	50/23210	0.00476709646384834	0.0305878317491052	0.0234326014170476	Hsp90ab1/Rpl11/Ccar2/Smarcc1/Sdcbp/Rps7/Usp7	7
BP	GO:0060236	regulation of mitotic spindle organization	6/979	38/23210	0.00481916326812101	0.0306535929455901	0.0234829794862935	Hnrnpu/Drg1/Cltc/Dync1h1/Numa1/Nup62	6
BP	GO:0036124	histone H3-K9 trimethylation	4/979	17/23210	0.00482100251209383	0.0306535929455901	0.0234829794862935	Lmna/Mecp2/Smarcb1/Setdb1	4
BP	GO:0042135	neurotransmitter catabolic process	4/979	17/23210	0.00482100251209383	0.0306535929455901	0.0234829794862935	Por/Maoa/Aldh6a1/Dmgdh	4
BP	GO:0045540	regulation of cholesterol biosynthetic process	4/979	17/23210	0.00482100251209383	0.0306535929455901	0.0234829794862935	Sod1/Por/Erlin2/Scp2	4
BP	GO:0106118	regulation of sterol biosynthetic process	4/979	17/23210	0.00482100251209383	0.0306535929455901	0.0234829794862935	Sod1/Por/Erlin2/Scp2	4
BP	GO:1902176	negative regulation of oxidative stress-induced intrinsic apoptotic signaling pathway	4/979	17/23210	0.00482100251209383	0.0306535929455901	0.0234829794862935	Hspb1/Nono/Trap1/Gpx1	4
BP	GO:2000257	regulation of protein activation cascade	4/979	17/23210	0.00482100251209383	0.0306535929455901	0.0234829794862935	Phb/C1qbp/C3/A2m	4
BP	GO:0035303	regulation of dephosphorylation	15/979	167/23210	0.00483049118274246	0.0306742431048827	0.0234987990761183	Hsp90b1/Hsp90ab1/Ywhab/Ywhae/Myo1d/Iqgap1/Ppp1r12a/Gnai2/Rgn/Mprip/Bag4/Ppp1r9b/Farp1/Inpp5k/Akap1	15
BP	GO:0000305	response to oxygen radical	5/979	27/23210	0.00491990012034778	0.031081374153611	0.0238106923697524	Prdx1/Rgn/Sod1/Prdx2/Parp1	5
BP	GO:0010954	positive regulation of protein processing	5/979	27/23210	0.00491990012034778	0.031081374153611	0.0238106923697524	Myh9/Phb/Gsn/Ctnnd1/C3	5
BP	GO:0061003	positive regulation of dendritic spine morphogenesis	5/979	27/23210	0.00491990012034778	0.031081374153611	0.0238106923697524	Dbn1/Dhx36/Caprin1/Cask/Stau2	5
BP	GO:1901532	regulation of hematopoietic progenitor cell differentiation	5/979	27/23210	0.00491990012034778	0.031081374153611	0.0238106923697524	Hspa9/Dhx36/Ythdf2/Eif2ak2/Dpf2	5
BP	GO:0007178	transmembrane receptor protein serine/threonine kinase signaling pathway	26/979	357/23210	0.00509276596789088	0.0321275164286935	0.0246121167779486	Vim/Strap/Hspa5/Ddx5/Rbm14/Hsp90ab1/Lox/Sptbn1/Rgmb/Trf/Sdcbp/Snw1/Ccn1/Thbs1/Pbld1/Smurf1/Dnm2/Pakap/Cd109/Got1/Col1a2/Numa1/Dsg4/Parp1/Myh6/Usp9x	26
BP	GO:0010675	regulation of cellular carbohydrate metabolic process	14/979	152/23210	0.00509856822266142	0.0321275164286935	0.0246121167779486	Mup1/Rgn/Ppp1ca/Ddb1/Ppp1cb/Gnmt/Pgam1/Fbp1/Gfpt1/Inpp5k/Acadm/Ugt1a1/Khk/Ranbp2	14
BP	GO:0010906	regulation of glucose metabolic process	12/979	121/23210	0.00512314739092074	0.0321998330260556	0.0246675167819673	Mup1/Rgn/Ppp1ca/Ddb1/Ppp1cb/Gnmt/Fbp1/Gfpt1/Inpp5k/Acadm/Khk/Ranbp2	12
BP	GO:0042542	response to hydrogen peroxide	12/979	121/23210	0.00512314739092074	0.0321998330260556	0.0246675167819673	Rps3/Rack1/Anxa1/Fabp1/Sod1/Cat/Trap1/Gpx1/Kpna4/Ppp2cb/Lck/Kdm6b	12
BP	GO:0007566	embryo implantation	8/979	64/23210	0.00532131081796727	0.0333600034060065	0.0255562953757639	Ago2/Trim28/Sod1/Grn/Arid1a/C1qbp/Cdh1/Calr	8
BP	GO:0009988	cell-cell recognition	8/979	64/23210	0.00532131081796727	0.0333600034060065	0.0255562953757639	Tcp1/Vdac2/Lgals3/Aldoa/Cct4/Cct5/Cct6a/Cct2	8
BP	GO:0045912	negative regulation of carbohydrate metabolic process	7/979	51/23210	0.00532870148392992	0.0333637806286822	0.0255591890151087	Mup1/Fbp1/Cltc/Ap2a1/Gfpt1/Inpp5k/Ugt1a1	7
BP	GO:0014909	smooth muscle cell migration	10/979	92/23210	0.00538307868141047	0.0336105777252634	0.0257482543284826	Arpc2/Iqgap1/Coro1b/Myo5a/Mdk/Adamts1/Dock7/Slit2/Plxna1/Lrp1	10
BP	GO:0060998	regulation of dendritic spine development	10/979	92/23210	0.00538307868141047	0.0336105777252634	0.0257482543284826	Hnrnpk/Mecp2/Dbn1/Dhx36/Fmr1/Caprin1/Grn/Cask/Stau2/Sipa1l1	10
BP	GO:0006323	DNA packaging	15/979	169/23210	0.00538863382451833	0.0336105777252634	0.0257482543284826	Akap8/Akap8l/H1f5/Set/H1f0/Smarcc1/Smarca4/Hp1bp3/Smarca2/H3f3a/Sart3/Ncapg/Mta2/Smchd1/Smarca5	15
BP	GO:0010950	positive regulation of endopeptidase activity	14/979	153/23210	0.00540067354761822	0.0336429790703974	0.0257730762188385	Rps3/Ddx3x/Rack1/Hspd1/Gsn/Vcp/Asph/Dnaja3/Cycs/Ccn1/Aifm1/Htra2/Lck/Xdh	14
BP	GO:0060996	dendritic spine development	12/979	122/23210	0.00547010016985084	0.0339902737847421	0.0260391303374251	Hnrnpk/Mecp2/Dbn1/Dhx36/Fmr1/Caprin1/Grn/Arid1b/Cask/Stau2/Prmt3/Sipa1l1	12
BP	GO:1901342	regulation of vasculature development	25/979	341/23210	0.00547025565894831	0.0339902737847421	0.0260391303374251	Mecp2/Ago2/Mtdh/Pgk1/Anxa1/Gtf2i/Anxa3/Hspb1/Ago1/Jup/Dnmt1/Glul/Mdk/Pkm/Lgals3/Grn/Adamts1/Thbs1/Sp1/Cth/Amot/Hk2/Xdh/C3/Itgb1	25
BP	GO:0045471	response to ethanol	9/979	78/23210	0.00547983729663646	0.03400681857698	0.0260518049043974	Sod1/Got2/Aldh1a1/Eef1b2/Adh1/Eps8/G6pdx/Aacs/Lct	9
BP	GO:0009069	serine family amino acid metabolic process	6/979	39/23210	0.0054961071000623	0.0340647747752915	0.0260962037524694	Ahcy/Tst/Psat1/Mthfd1/Cth/Gart	6
BP	GO:0038061	NIK/NF-kappaB signaling	11/979	107/23210	0.00550769008100498	0.0340935727306543	0.026118265172683	Rps3/Actn4/Prdx1/Ago1/Ago3/Cpne1/Eif2ak2/Rassf2/Rc3h2/Calr/Nfkb2	11
BP	GO:0006109	regulation of carbohydrate metabolic process	16/979	186/23210	0.00558621128427669	0.0345361364304653	0.0264573025671734	Mup1/Rgn/Ppp1ca/Ddb1/Ppp1cb/Gnmt/Pgam1/Fbp1/Cltc/Ap2a1/Gfpt1/Inpp5k/Acadm/Ugt1a1/Khk/Ranbp2	16
BP	GO:0090287	regulation of cellular response to growth factor stimulus	21/979	271/23210	0.00563204098020467	0.0347757304242537	0.0266408497569322	Strap/Hspa5/Hsp90ab1/Lox/Myo1c/Nedd4/Cd63/Sdcbp/Snw1/Ccn1/Thbs1/Pbld1/Smurf1/Dnm2/Cask/Cd109/Got1/Slit2/Numa1/Myof/Xdh	21
BP	GO:0042176	regulation of protein catabolic process	27/979	378/23210	0.00563951265032485	0.0347781739979255	0.0266427217198864	Rack1/Anxa2/Phb/Hsp90ab1/Nedd4/Rgn/Psmd3/Ddb1/Vcp/Fmr1/Rpl11/Ccar2/Smarcc1/Sdcbp/Gpx1/Psmd2/Rps7/Smurf1/Cdh1/Vps35/Fbxw8/Cul4a/Usp7/Nsf/Nub1/Sf3b3/Lrp1	27
BP	GO:0006929	substrate-dependent cell migration	5/979	28/23210	0.00578493235995295	0.0355411781864609	0.0272272408573049	Myh10/Cttn/Fn1/Fbln1/Slit2	5
BP	GO:0030511	positive regulation of transforming growth factor beta receptor signaling pathway	5/979	28/23210	0.00578493235995295	0.0355411781864609	0.0272272408573049	Hsp90ab1/Sdcbp/Snw1/Thbs1/Got1	5
BP	GO:1903846	positive regulation of cellular response to transforming growth factor beta stimulus	5/979	28/23210	0.00578493235995295	0.0355411781864609	0.0272272408573049	Hsp90ab1/Sdcbp/Snw1/Thbs1/Got1	5
BP	GO:0006487	protein N-linked glycosylation	8/979	65/23210	0.00584924657761953	0.0358914443558052	0.0274955713360208	Vcp/Rpn1/Gfpt1/Rpn2/Uggt1/Mogs/Stt3a/Stt3b	8
BP	GO:0001959	regulation of cytokine-mediated signaling pathway	11/979	108/23210	0.0059050586232584	0.0361436651722479	0.0276887916305896	Arg1/Ythdf3/Lsm14a/Dnaja3/Cpne1/Ythdf2/Apoa1/Adar/Slit2/Slit3/Otud4	11
BP	GO:1900006	positive regulation of dendrite development	11/979	108/23210	0.0059050586232584	0.0361436651722479	0.0276887916305896	Hnrnpk/Mecp2/Dbn1/Dhx36/Iqgap1/Fmr1/Caprin1/Grn/Cask/Stau2/Fbxw8	11
BP	GO:0060351	cartilage development involved in endochondral bone morphogenesis	7/979	52/23210	0.00593847340807558	0.0363029810953874	0.027810839723339	Anxa2/Carm1/Anxa6/Por/Thbs1/Col1a1/Hspg2	7
BP	GO:0044272	sulfur compound biosynthetic process	9/979	79/23210	0.0059589023425691	0.0363826149238846	0.0278718452819479	Mtap/Bhmt/Mat1a/Acat1/Mthfd1/Ugdh/Sp1/Cth/Dlat	9
BP	GO:0071560	cellular response to transforming growth factor beta stimulus	17/979	204/23210	0.00598702871106521	0.0365089902169795	0.0279686583511561	Strap/Hspa5/Dbn1/Hsp90ab1/Lox/Dnmt1/Sdcbp/Snw1/Thbs1/Pbld1/Smurf1/Dnm2/Cd109/Got1/Col1a2/Parp1/Usp9x	17
BP	GO:0051896	regulation of protein kinase B signaling	14/979	155/23210	0.00604805847330911	0.0368354490660648	0.0282187506150482	Rack1/Mup1/Mtdh/Hsp90ab1/Bag4/Cavin3/Cpne1/Thbs1/Gpx1/Inpp5k/C1qbp/Osbpl8/Xdh/Itgb1	14
BP	GO:0044764	multi-organism cellular process	6/979	40/23210	0.00623999483000348	0.0379573942938949	0.0290782458401804	Lsm14a/Zc3hav1/C1qbp/Ankrd17/Pum1/Tkfc	6
BP	GO:0097061	dendritic spine organization	10/979	94/23210	0.00626234487164983	0.0379992901779739	0.029110341268215	Cttn/Dbn1/Dhx36/Caprin1/Cask/Prnp/Vps35/Stau2/Prmt3/Sipa1l1	10
BP	GO:1902882	regulation of response to oxidative stress	10/979	94/23210	0.00626234487164983	0.0379992901779739	0.029110341268215	Rack1/P4hb/Rgn/Hspb1/Sod1/Sfpq/Nono/Trap1/Gpx1/Parp1	10
BP	GO:0016485	protein processing	19/979	239/23210	0.00628748824200058	0.0381048146848741	0.0291911810521592	Myh9/Anxa2/Phb/Pgk1/Gsn/Fmr1/Uqcrc2/Asph/Thbs1/Ctnnd1/C1qbp/Cdh1/Vps35/Fgg/C3/Yme1l1/Aebp1/Parp1/A2m	19
BP	GO:0007346	regulation of mitotic cell cycle	33/979	493/23210	0.00636174998490871	0.0385073906106236	0.0294995847757564	Ddx3x/Hnrnpu/Mecp2/Tmod3/Anxa1/Rps6/Iqgap1/Rpl26/Klhl22/Btg4/Drg1/Ddb1/Pura/Eif4g1/Rpl24/Ywhah/Cltc/Sdcbp/Rpl17/Adamts1/Eif4e/Larp7/Dync1h1/Ankrd17/Smarcd3/Asns/Numa1/Ythdc2/Cul4a/Riok2/Nup62/Pnpt1/Kank2	33
BP	GO:0034113	heterotypic cell-cell adhesion	7/979	53/23210	0.0065988488209041	0.0398044932702785	0.0304932638920139	Myadm/Jup/Dsp/Apoa1/Lck/Fgg/Itgb1	7
BP	GO:0043666	regulation of phosphoprotein phosphatase activity	7/979	53/23210	0.0065988488209041	0.0398044932702785	0.0304932638920139	Hsp90b1/Hsp90ab1/Ppp1r12a/Gnai2/Rgn/Mprip/Ppp1r9b	7
BP	GO:0048638	regulation of developmental growth	28/979	401/23210	0.00660033815163316	0.0398044932702785	0.0304932638920139	Hnrnpk/Mecp2/Ybx3/Cttn/Dbn1/Fn1/Rpl4/Slc25a4/Sod1/Naca/Atxn2/Ppib/Carm1/Por/Yap1/Smurf1/Htra2/Dnm2/Sgpl1/Dpysl2/Slit2/G6pdx/C3/Atrn/Myh6/Map1b/Atp8a2/Lrp1	28
BP	GO:0051402	neuron apoptotic process	22/979	293/23210	0.00672375545377229	0.0403973403248916	0.0309474297461342	Gapdh/Mecp2/Hsp90ab1/Hspd1/Fmr1/Sod1/Set/Mdk/Nono/Grn/Prdx2/Srpk2/Gpx1/Aifm1/Cpeb4/Prnp/Aars/Prkci/Pigt/G6pdx/Parp1/Lrp1	22
BP	GO:0006270	DNA replication initiation	5/979	29/23210	0.00675173456166162	0.0403973403248916	0.0309474297461342	Mcm3/Mcm5/Mcm4/Mcm6/Mcm7	5
BP	GO:0031116	positive regulation of microtubule polymerization	5/979	29/23210	0.00675173456166162	0.0403973403248916	0.0309474297461342	Rps3/Mecp2/Drg1/Numa1/Map1b	5
BP	GO:0071353	cellular response to interleukin-4	5/979	29/23210	0.00675173456166162	0.0403973403248916	0.0309474297461342	Hspa5/Rplp0/Rps2/Hsp90ab1/Rpl3	5
BP	GO:1903319	positive regulation of protein maturation	5/979	29/23210	0.00675173456166162	0.0403973403248916	0.0309474297461342	Myh9/Phb/Gsn/Ctnnd1/C3	5
BP	GO:0046165	alcohol biosynthetic process	13/979	141/23210	0.00675465931693571	0.0403973403248916	0.0309474297461342	Sod1/Cyb5r3/Hmgcs2/Por/Qdpr/Erlin2/Apoa1/Nsdhl/Ces1d/Scp2/Got1/Lbr/G6pdx	13
BP	GO:0071466	cellular response to xenobiotic stimulus	14/979	157/23210	0.00675617777152815	0.0403973403248916	0.0309474297461342	Hnrnpu/Gstp2/Gstm1/Pcna/Acaa1a/Ppp1r9b/Gsta3/Eif4e/Ugt1a1/Cyp2d26/Mcm7/Sult1a1/Cyp2c69/Ryr1	14
BP	GO:0010256	endomembrane system organization	27/979	384/23210	0.00690857775688308	0.041258395716987	0.0316070635497484	Myh9/Myh10/Lmna/Tardbp/Ywhaz/Sptbn1/Sec16a/Gsn/Coro1c/Sod1/Akap8l/Cavin2/Uso1/Anxa6/Cltc/Dnm1/Prmt5/Dnm2/Sqstm1/Myo18a/Sec31a/Atp2a2/Fbxw8/Dnajc13/Ap3d1/Myof/Atp8b4	27
BP	GO:0033692	cellular polysaccharide biosynthetic process	8/979	67/23210	0.00702355618419558	0.0418941488414093	0.0320940987108682	Ppp1ca/Ppp1cb/Gys1/Gfpt1/Inpp5k/Acadm/Gbe1/Pgm2	8
BP	GO:0071364	cellular response to epidermal growth factor stimulus	6/979	41/23210	0.0070544507615161	0.0420274248398202	0.0321961982442655	Ncl/Arpc2/Iqgap1/Eef1a1/Bag4/Inpp5k	6
BP	GO:0009755	hormone-mediated signaling pathway	14/979	158/23210	0.00713422443095289	0.0420416496290056	0.0322070955127597	Ddx5/Ddx17/Phb/Carm1/Ywhah/Smarca4/Safb/Trip4/Yap1/Arid1a/Calr/Akap13/Parp1/Kank2	14
BP	GO:0050777	negative regulation of immune response	14/979	158/23210	0.00713422443095289	0.0420416496290056	0.0322070955127597	Anxa1/Arg1/Ythdf3/Rps19/Lgals3/Grn/Dnaja3/Ythdf2/Gpx1/Apoa1/Adar/Psma1/Rc3h2/A2m	14
BP	GO:0050680	negative regulation of epithelial cell proliferation	13/979	142/23210	0.00715701882232292	0.0420416496290056	0.0322070955127597	Strap/Rgn/Rida/Thbs1/Aimp1/Pbld1/Maged1/Cdh1/Wdr77/Nfib/Cask/Cd109/Xdh	13
BP	GO:0006558	L-phenylalanine metabolic process	3/979	10/23210	0.00718514459580157	0.0420416496290056	0.0322070955127597	Hpd/Fah/Qdpr	3
BP	GO:0006591	ornithine metabolic process	3/979	10/23210	0.00718514459580157	0.0420416496290056	0.0322070955127597	Arg1/Otc/Asl	3
BP	GO:0030049	muscle filament sliding	3/979	10/23210	0.00718514459580157	0.0420416496290056	0.0322070955127597	Tpm1/Dbn1/Myh6	3
BP	GO:0032253	dense core granule localization	3/979	10/23210	0.00718514459580157	0.0420416496290056	0.0322070955127597	Mecp2/Kif5b/Kif1c	3
BP	GO:0033572	transferrin transport	3/979	10/23210	0.00718514459580157	0.0420416496290056	0.0322070955127597	Myo1b/Cltc/Dnm2	3
BP	GO:0052803	imidazole-containing compound metabolic process	3/979	10/23210	0.00718514459580157	0.0420416496290056	0.0322070955127597	Mthfd1/Ftcd/Hal	3
BP	GO:0061684	chaperone-mediated autophagy	3/979	10/23210	0.00718514459580157	0.0420416496290056	0.0322070955127597	Hspa8/Lamp2/Bag3	3
BP	GO:0071305	cellular response to vitamin D	3/979	10/23210	0.00718514459580157	0.0420416496290056	0.0322070955127597	Pdia3/Snw1/Kank2	3
BP	GO:1901838	positive regulation of transcription of nucleolar large rRNA by RNA polymerase I	3/979	10/23210	0.00718514459580157	0.0420416496290056	0.0322070955127597	Ncl/Smarca4/Smarcb1	3
BP	GO:1901950	dense core granule transport	3/979	10/23210	0.00718514459580157	0.0420416496290056	0.0322070955127597	Mecp2/Kif5b/Kif1c	3
BP	GO:1902036	regulation of hematopoietic stem cell differentiation	3/979	10/23210	0.00718514459580157	0.0420416496290056	0.0322070955127597	Hspa9/Ythdf2/Eif2ak2	3
BP	GO:1902221	erythrose 4-phosphate/phosphoenolpyruvate family amino acid metabolic process	3/979	10/23210	0.00718514459580157	0.0420416496290056	0.0322070955127597	Hpd/Fah/Qdpr	3
BP	GO:0071241	cellular response to inorganic substance	18/979	225/23210	0.00722139391560878	0.0421996411281486	0.0323281289961744	Hnrnpd/Mecp2/Fn1/Fus/Iqgap1/Krt10/Anxa5/Gsn/Fmr1/Trf/Asph/Fbp1/Cpne1/Thbs1/Cdh1/Prnp/Slc25a24/Jund	18
BP	GO:0071559	response to transforming growth factor beta	17/979	208/23210	0.00722931797149565	0.0421996411281486	0.0323281289961744	Strap/Hspa5/Dbn1/Hsp90ab1/Lox/Dnmt1/Sdcbp/Snw1/Thbs1/Pbld1/Smurf1/Dnm2/Cd109/Got1/Col1a2/Parp1/Usp9x	17
BP	GO:0045787	positive regulation of cell cycle	25/979	349/23210	0.00727563031890962	0.0424196002579369	0.0324966343893859	Ddx3x/Hnrnpu/Mecp2/Tmod3/Hsp90ab1/Anxa1/Rpl26/Sfpq/Eif4g1/Mybbp1a/Rpl17/Adamts1/Srpk2/Eif4e/Eif4g3/Larp7/Dync1h1/Ankrd17/Smarcd3/Asns/Numa1/Ythdc2/Cul4a/Nup62/Calr	25
BP	GO:0006071	glycerol metabolic process	4/979	19/23210	0.00734263419164087	0.0426584480519089	0.0326796099334321	Tpi1/Got1/Tkfc/Myof	4
BP	GO:0046184	aldehyde biosynthetic process	4/979	19/23210	0.00734263419164087	0.0426584480519089	0.0326796099334321	Aldoa/Tpi1/Tkt/Adh1	4
BP	GO:1903975	regulation of glial cell migration	4/979	19/23210	0.00734263419164087	0.0426584480519089	0.0326796099334321	Vim/Idh2/Fubp1/Lrp1	4
BP	GO:0006260	DNA replication	19/979	243/23210	0.00746625161656802	0.043325415224831	0.0331905574255438	Dhx9/Upf1/Pura/Pcna/Mcm3/Mcm5/Top1/Mcm4/Dnaja3/Mcm6/Dnajc2/Rfc3/Rfc4/Mcm7/Ankrd17/Nfib/Gtpbp4/Ssrp1/Supt16	19
BP	GO:0043467	regulation of generation of precursor metabolites and energy	12/979	127/23210	0.00749448932405679	0.0434379894195037	0.0332767978055501	Pgk1/Ppp1ca/Vcp/Ppp1cb/Pgam1/Fbp1/Cavin3/Trap1/Gfpt1/Inpp5k/Khk/Pnpt1	12
BP	GO:0040013	negative regulation of locomotion	24/979	332/23210	0.00756927207715671	0.0438197553112194	0.0335692594631325	Strap/Tpm1/Mecp2/Dbn1/Trim28/Rgn/Coro1c/Coro1b/Krt16/Jup/Ddt/Trim25/Cd63/Idh2/Trim56/Thbs1/Pbld1/Cdh1/Fbln1/Slit2/Gtpbp4/Calr/Osbpl8/Lrp1	24
BP	GO:0006637	acyl-CoA metabolic process	9/979	82/23210	0.0075911479823214	0.0438431167251582	0.033587156079861	Acaa2/Suclg2/Hmgcs2/Cs/Acat1/Suclg1/Ces1d/Scp2/Dlat	9
BP	GO:0035383	thioester metabolic process	9/979	82/23210	0.0075911479823214	0.0438431167251582	0.033587156079861	Acaa2/Suclg2/Hmgcs2/Cs/Acat1/Suclg1/Ces1d/Scp2/Dlat	9
BP	GO:1905269	positive regulation of chromatin organization	11/979	112/23210	0.00772481380146985	0.0445627462843008	0.0341384469580648	Lmna/Mecp2/Akap8/Trim28/Fmr1/Akap8l/Dnmt1/Snw1/Smarcb1/Sart3/Setdb1	11
BP	GO:0002262	myeloid cell homeostasis	15/979	176/23210	0.00776544495546882	0.0447446212850284	0.0342777770169828	Hspa9/Tmod3/Anxa1/Prdx1/Prmt1/Rps24/Rps6/Sod1/Rps19/Smarca4/Mthfd1/Sfxn1/Sp1/Adar/G6pdx	15
BP	GO:0009303	rRNA transcription	5/979	30/23210	0.00782610325724332	0.0449886520577203	0.0344647231162319	Ncl/Smarca4/Top1/Cavin1/Smarcb1	5
BP	GO:1902745	positive regulation of lamellipodium organization	5/979	30/23210	0.00782610325724332	0.0449886520577203	0.0344647231162319	Arpc2/Coro1c/Coro1b/Dnm2/Nckap1	5
BP	GO:0090224	regulation of spindle organization	6/979	42/23210	0.00794307135379463	0.0456077052615661	0.0349389648702944	Hnrnpu/Drg1/Cltc/Dync1h1/Numa1/Nup62	6
BP	GO:0010823	negative regulation of mitochondrion organization	7/979	55/23210	0.00808117896643875	0.0463465514819679	0.035504977169995	Lmna/Slc25a5/Acaa2/Bag4/Gpx1/Htra2/Bag3	7
BP	GO:1903363	negative regulation of cellular protein catabolic process	9/979	83/23210	0.00820468371059507	0.0470000238200172	0.0360055865940358	Anxa2/Hsp90ab1/Rpl11/Ccar2/Smarcc1/Sdcbp/Rps7/Vps35/Usp7	9
BP	GO:0010633	negative regulation of epithelial cell migration	8/979	69/23210	0.00836751680442021	0.0478213315043318	0.0366347706357541	Strap/Mecp2/Coro1c/Jup/Cd63/Thbs1/Pbld1/Slit2	8
BP	GO:1904589	regulation of protein import	8/979	69/23210	0.00836751680442021	0.0478213315043318	0.0366347706357541	Hnrnpm/Tardbp/Trim28/Jup/Cdh1/Bag3/Nup62/Akap1	8
BP	GO:0007059	chromosome segregation	23/979	317/23210	0.00844509002055055	0.0482086149256747	0.0369314591399344	Rps3/Ddx3x/Hnrnpu/Slc25a5/Akap8/Klhl22/Akap8l/Sfpq/Top1/Srpk1/Spo11/Dync1h1/Top3b/Kpnb1/Ppp2r1a/Rrs1/Numa1/Pum1/Ncapg/Riok2/Nup62/Pds5b/Usp9x	23
BP	GO:0048813	dendrite morphogenesis	15/979	178/23210	0.00857934134000143	0.0489181701694977	0.0374750323277386	Dbn1/Dclk1/Dhx36/Prex2/Nedd4/Fmr1/Caprin1/Ywhah/Farp1/Cask/Stau2/Prmt3/Fbxw8/Sipa1l1/Itgb1	15
BP	GO:1901617	organic hydroxy compound biosynthetic process	18/979	229/23210	0.00859649336858325	0.0489591713865431	0.0375064423729003	Ldha/Ddt/Sod1/Cyb5r3/Myo5a/Ldhb/Hmgcs2/Por/Qdpr/Erlin2/Apoa1/Nsdhl/Ces1d/Vps35/Scp2/Got1/Lbr/G6pdx	18
BP	GO:0030307	positive regulation of cell growth	16/979	195/23210	0.00867219432188414	0.0493331424676627	0.0377929326137665	Ddx3x/Hnrnpk/Mecp2/Krt17/Dbn1/Fn1/Rpl4/Cdkn2aip/Klhl22/Slc25a4/Eif4g1/Sdcbp/Smurf1/Ncbp1/Map1b/Lrp1	16
CC	GO:0035770	ribonucleoprotein granule	67/1006	209/23436	4.67051944401523e-40	2.96577984694967e-37	1.76988105246893e-37	Hnrnpa2b1/Ddx3x/Actb/Elavl1/Hnrnpl/Hnrnpa3/Hnrnpk/Ckap4/Tial1/Rplp0/Ddx3y/Hnrnpu/Tnrc6b/Eif2s1/Pabpc1/Rpl6/Ybx1/Ddx1/Khsrp/Dhx9/Ago2/Igf2bp1/Tia1/Ncl/Fxr1/G3bp1/Pcbp1/Rps6/Dhx36/Mov10/Iqgap1/Tubb5/Stau1/Atxn2l/Ago1/Vcp/Dhx30/Fmr1/Larp1/Fxr2/Atxn2/Ago3/Lsm14a/Caprin1/Tnrc6c/Tnrc6a/Nufip2/Mbnl1/Top1/Rpl28/Xrn1/Lsm4/Ythdf2/Eif4e/Poldip3/Samd4/Psma6/Sqstm1/Kpnb1/Psma4/Stau2/Ythdc2/Pum1/Upf2/Ddx28/Nsu…	67
CC	GO:0043209	myelin sheath	66/1006	213/23436	1.97363603375062e-38	6.2662944071582e-36	3.7395209060538e-36	Actg1/Hspa9/Actb/Hspa5/Hspa8/Gapdh/Atp5c1/Anxa2/Slc25a5/Alb/Phb/Prdx1/Myo1d/Eno1/Pdia3/Hspd1/Tcp1/Gsn/Ywhag/Sptan1/Gstm1/Tubb4b/Eef1a1/Slc25a4/Ass1/Vcp/Sod1/Ppia/Slc25a3/Glul/Gnb2/Pkm/Ldhb/Pdcd6ip/Uqcrc2/Pgam1/Vdac2/Got2/Mdh2/Gnao1/Sdha/Aldoa/Prdx2/Cltc/Slc25a12/Canx/Aco2/Cct5/Wdr1/Cycs/Cct2/Tufm/Cox5a/Tkt/Stip1/Dnm1/Cdh1/Dpysl2/Pard3/Mdh1/Prkci/Nsf/Atp6v1a/Dlat/Itgb1/Itpr3	66
CC	GO:0036464	cytoplasmic ribonucleoprotein granule	62/1006	198/23436	1.84078248433177e-36	3.89632292516891e-34	2.32519892757697e-34	Hnrnpa2b1/Ddx3x/Actb/Elavl1/Hnrnpk/Ckap4/Tial1/Rplp0/Ddx3y/Hnrnpu/Tnrc6b/Eif2s1/Pabpc1/Rpl6/Ybx1/Ddx1/Khsrp/Dhx9/Ago2/Igf2bp1/Tia1/Ncl/Fxr1/G3bp1/Pcbp1/Rps6/Dhx36/Mov10/Iqgap1/Tubb5/Stau1/Atxn2l/Ago1/Vcp/Fmr1/Larp1/Fxr2/Atxn2/Ago3/Lsm14a/Caprin1/Tnrc6c/Tnrc6a/Nufip2/Mbnl1/Top1/Rpl28/Xrn1/Lsm4/Ythdf2/Eif4e/Poldip3/Samd4/Psma6/Sqstm1/Kpnb1/Psma4/Stau2/Pum1/Upf2/Nsun2/Helz	62
CC	GO:0005840	ribosome	64/1006	265/23436	2.98665722295669e-30	4.74131834144374e-28	2.82946473753791e-28	Rps3/Ddx3x/Rps4x/Rplp0/Rps2/Rpl7/Rpl6/Rack1/Rps8/Rps9/Dhx9/Rpsa/Mrps22/Rpl7a/Mrps27/Rps13/Rpl13/Rps24/Rpl4/Rps6/Rpl26/Rps25/Ptcd3/Mrpl15/Mrpl1/Mrps35/Rpl3/Mrps2/Rpl27a/Mrps5/Mrps9/Rpl32/Rpl8/Larp1/Mrpl39/Eef2/Rpl34/Mrps31/Rpl11/Rpl19/Rpl24/Rps19/Rpl10a/Rps16/Rpl15/Dap3/Mrps18b/Nufip2/Rpl22/Mrpl37/Rpl21/Abcf1/Canx/Rpl35/Rpl28/Mrpl46/Rpl17/Rpl29/Eif2ak2/Mrpl44/Mrpl38/Mrpl2/Rps7/Pnpt1	64
CC	GO:0005844	polysome	36/1006	74/23436	1.16178499378968e-29	1.47546694211289e-27	8.80510732135337e-28	Rps3/Vim/Rps4x/Myh10/Rpl7/Rpl6/Dhx9/Ago2/Rpl7a/Fxr1/Fus/Msi2/Rps6/Rps25/Drg1/Ago1/Fmr1/Rpl8/Larp1/Eef2/Fxr2/Eif4g1/Rpl11/Rpl19/Rpl24/Atxn2/Rpl10a/Eif4b/Nufip2/Abcf1/Rpl17/Rpl29/Psma6/Upf2/Calr/Pnpt1	36
CC	GO:0005759	mitochondrial matrix	60/1006	264/23436	6.65567008474045e-27	7.04391750635031e-25	4.20358110615186e-25	Rps3/Hspa9/Acadl/Slc25a5/Mrps22/Cps1/Prdx1/Mrps27/Etfa/Mrpl15/Mrpl1/Hspd1/Lrrc59/Mrps35/Acaa2/Mrps2/Hadha/Etfb/Mrps5/Mrps9/Dhx30/Mrpl39/Glud1/Mrps31/Uqcrc2/Vdac2/Ccar2/Suclg2/Dap3/Mdh2/Hmgcs2/Mrps18b/Mrpl37/Lrpprc/Cs/Acat1/Mrpl46/Dnaja3/Rida/Ivd/Trap1/Dimt1/Tufm/Mrpl44/Suclg1/Ptcd1/Trmt10c/Acadm/Mrpl38/Mrpl2/C1qbp/Acads/Dmgdh/Nfs1/Lonp1/Hadhb/Ddx28/Etfdh/Acadvl/Dlat	60
CC	GO:0005681	spliceosomal complex	51/1006	191/23436	1.5472139228967e-26	1.40354405862772e-24	8.37589492094454e-25	Hnrnpa2b1/Syncrip/Hnrnpa1/Hspa8/Hnrnpa3/Ddx5/Hnrnpr/Hnrnpk/Hnrnpm/Hnrnpu/Pabpc1/Srsf1/Ybx1/Hnrnph1/Upf1/Hnrnpf/Hnrnpc/Snrpa/Raly/Prpf39/Dhx15/Tra2b/Alyref/Snrnp70/Eftud2/U2af2/Lgals3/Sf3b2/U2af1/Snrpa1/Prpf3/Frg1/Sf1/Snw1/Sf3b1/Lsm4/Srsf2/Snrnp200/Mtrex/Srrm1/Adar/Prpf8/Tfip11/Zcchc8/Mfap1a/Xab2/Prpf6/Prpf31/Sart1/Sf3b3/Ddx23	51
CC	GO:0044391	ribosomal subunit	55/1006	230/23436	6.35403981665758e-26	5.04351910447195e-24	3.00980833420622e-24	Rps3/Ddx3x/Rps4x/Rplp0/Rps2/Rpl7/Rpl6/Rack1/Rps8/Rps9/Rpsa/Mrps22/Rpl7a/Mrps27/Rps13/Rpl13/Rps24/Rpl4/Rps6/Rpl26/Rps25/Mrpl15/Mrpl1/Mrps35/Rpl3/Mrps2/Rpl27a/Mrps5/Mrps9/Rpl32/Rpl8/Mrpl39/Rpl34/Mrps31/Rpl11/Rpl19/Rpl24/Rps19/Rpl10a/Rps16/Rpl15/Dap3/Mrps18b/Rpl22/Mrpl37/Rpl21/Rpl35/Rpl28/Mrpl46/Rpl17/Rpl29/Mrpl44/Mrpl38/Mrpl2/Rps7	55
CC	GO:0015629	actin cytoskeleton	79/1006	490/23436	1.48276746036938e-24	1.04617481926062e-22	6.24323141208158e-23	Actg1/Myh9/Actb/Actn4/Myh10/Actn1/Tpm3/Lasp1/Lima1/Tpm1/Tmod3/Dhx9/Capza2/Anxa2/Cald1/Tpm2/Cttn/Dbn1/Hnrnpc/Actbl2/Anxa1/Tpm4/Twf1/Myo1d/Myo1c/Capza1/Arpc2/Iqgap1/Sptbn1/Ppp1r12a/Myadm/Krt19/Gsn/Coro1c/Sptan1/Eef1a1/Coro1b/Jup/Cavin2/Myo1b/Myo5a/Arpc1b/Mprip/Pdcd6ip/H1f0/Myo1e/Ahnak/Flnb/Ncoa5/Ppp1r9b/Aldoa/Cnn3/Arhgef2/Wdr1/Dnaja3/Myo9b/Flnc/Myo6/Cdh1/Lpp/Myo18a/Mark2/Triobp/Tars/Cgnl1/Amot/Sipa…	79
CC	GO:0044445	cytosolic part	60/1006	299/23436	6.98359927646048e-24	4.43458554055241e-22	2.64641656792187e-22	Hnrnpa2b1/Rps3/Hbb-bs/Ddx3x/Rps4x/Hspa8/Hnrnpab/Rplp0/Rps2/Rpl7/Rpl6/Rack1/Rps8/Rps9/Rpsa/Dbn1/Rpl7a/Rps13/Rpl13/Rps24/Rpl4/Rps6/Rpl26/Nedd4/Eno1/Rps25/Mrpl1/Tcp1/Rpl3/Rpl27a/Rpl32/Fmr1/Rpl8/Rpl34/Rpl11/Rpl19/Rpl24/Rps19/Rpl10a/Rps16/Rpl15/Rpl22/Cct4/Rpl21/Rpl35/Rpl28/Cct5/Rpl17/Cct6a/Rpl29/Cct2/Eif2ak2/Eif4e/Psmd2/Rps7/Psmc5/Psmc6/Pfkl/Pfkm/Stxbp5	60
CC	GO:0022626	cytosolic ribosome	40/1006	148/23436	2.66467462707776e-21	1.53824398926761e-19	9.17974034208605e-20	Rps3/Ddx3x/Rps4x/Rplp0/Rps2/Rpl7/Rpl6/Rack1/Rps8/Rps9/Rpsa/Rpl7a/Rps13/Rpl13/Rps24/Rpl4/Rps6/Rpl26/Rps25/Mrpl1/Rpl3/Rpl27a/Rpl32/Rpl8/Rpl34/Rpl11/Rpl19/Rpl24/Rps19/Rpl10a/Rps16/Rpl15/Rpl22/Rpl21/Rpl35/Rpl28/Rpl17/Rpl29/Eif2ak2/Rps7	40
CC	GO:0005882	intermediate filament	37/1006	127/23436	4.90374343105989e-21	2.59489756560252e-19	1.54855055717681e-19	Vim/Hspa8/Plec/Lmna/Krt17/Krt14/Krt5/Krt6a/Krt85/Krt42/Krt31/Krt8/Krt33b/Krt33a/Krt10/Krt75/Krt19/Krt16/Jup/Krt35/Myo5a/Krt15/Krt1/Krt76/Krt79/Krt73/Krt77/Krt2/Dsp/Krt72/Krt82/Krt18/Krt25/Krt36/Krt80/Krt9/Krt26	37
CC	GO:0010494	cytoplasmic stress granule	27/1006	64/23436	1.59712710603882e-20	7.80135163334346e-19	4.65559318359494e-19	Ddx3x/Elavl1/Hnrnpk/Tial1/Eif2s1/Pabpc1/Ybx1/Ddx1/Khsrp/Igf2bp1/Tia1/G3bp1/Dhx36/Stau1/Atxn2l/Vcp/Fmr1/Larp1/Atxn2/Lsm14a/Caprin1/Nufip2/Mbnl1/Eif4e/Kpnb1/Stau2/Pum1	27
CC	GO:0071013	catalytic step 2 spliceosome	29/1006	84/23436	4.63363895810534e-19	2.10168624171207e-17	1.25421806384806e-17	Hnrnpa2b1/Syncrip/Ddx5/Hnrnpr/Hnrnpk/Hnrnpm/Hnrnpu/Pabpc1/Srsf1/Hnrnph1/Hnrnpf/Hnrnpc/Raly/Eftud2/Sf3b2/Snrpa1/Frg1/Snw1/Sf3b1/Snrnp200/Mtrex/Prpf8/Tfip11/Zcchc8/Xab2/Prpf6/Sart1/Sf3b3/Ddx23	29
CC	GO:0045111	intermediate filament cytoskeleton	38/1006	165/23436	1.03434648307951e-17	4.37873344503659e-16	2.61308585199034e-16	Vim/Hspa8/Plec/Lmna/Krt17/Krt14/Krt5/Krt6a/Krt85/Krt42/Krt31/Krt8/Krt33b/Krt33a/Krt10/Krt75/Krt19/Krt16/Jup/Krt35/Myo5a/Krt15/Krt1/Krt76/Krt79/Krt73/Krt77/Krt2/Dsp/Krt72/Smarca2/Krt82/Krt18/Krt25/Krt36/Krt80/Krt9/Krt26	38
CC	GO:0016607	nuclear speck	50/1006	317/23436	1.44406988086254e-15	5.7311523396732e-14	3.42016550730601e-14	Ckap4/Ddx17/Hnrnpu/Srsf1/Rbm14/Srsf7/Dhx15/Pcbp1/Dhx36/Atxn2l/Srsf5/Snrnp70/Akap8l/Eftud2/U2af2/Srsf10/Thrap3/Nxf1/Sf3b2/U2af1/Snrpa1/Rbm39/Prpf3/Snw1/Sf3b1/Hp1bp3/Srsf2/Tkt/Poldip3/Timm50/Acadm/Glyr1/Srsf9/Cpsf6/Gtf2h4/Srsf6/Adar/Tfip11/Fbxl4/Rbm15/Ncbp3/Pum1/Prpf6/Pip5k1a/Ifi204/Rbm10/Prpf31/Ylpm1/Sart1/Rbm15b	50
CC	GO:0045095	keratin filament	18/1006	42/23436	2.81272267138755e-14	1.05063464490064e-12	6.26984620247379e-13	Krt14/Krt5/Krt6a/Krt85/Krt8/Krt10/Krt75/Krt1/Krt76/Krt79/Krt73/Krt77/Krt2/Krt72/Krt82/Krt18/Krt80/Krt9	18
CC	GO:0015935	small ribosomal subunit	24/1006	85/23436	8.58974485020876e-14	3.03027109993476e-12	1.80836733688606e-12	Rps3/Ddx3x/Rps4x/Rps2/Rack1/Rps8/Rps9/Rpsa/Mrps22/Mrps27/Rps13/Rps24/Rps6/Rps25/Mrps35/Mrps2/Mrps5/Mrps9/Mrps31/Rps19/Rps16/Dap3/Mrps18b/Rps7	24
CC	GO:0015934	large ribosomal subunit	31/1006	150/23436	2.43943083770563e-13	8.15283464180566e-12	4.86534682312480e-12	Rplp0/Rpl7/Rpl6/Rpl7a/Rpl13/Rpl4/Rpl26/Mrpl15/Mrpl1/Rpl3/Rpl27a/Rpl32/Rpl8/Mrpl39/Rpl34/Rpl11/Rpl19/Rpl24/Rpl10a/Rpl15/Rpl22/Mrpl37/Rpl21/Rpl35/Rpl28/Mrpl46/Rpl17/Rpl29/Mrpl44/Mrpl38/Mrpl2	31
CC	GO:0022625	cytosolic large ribosomal subunit	24/1006	89/23436	2.62905565691753e-13	8.34725171071316e-12	4.9813686131069e-12	Rplp0/Rpl7/Rpl6/Rpl7a/Rpl13/Rpl4/Rpl26/Mrpl1/Rpl3/Rpl27a/Rpl32/Rpl8/Rpl34/Rpl11/Rpl19/Rpl24/Rpl10a/Rpl15/Rpl22/Rpl21/Rpl35/Rpl28/Rpl17/Rpl29	24
CC	GO:0005938	cell cortex	44/1006	312/23436	3.89173092633967e-12	1.176785303917e-10	7.02267234828212e-11	Myh9/Actb/Actn4/Myh10/Actn1/Tpm3/Hnrnpk/Lasp1/Capza2/Anxa2/Cald1/Ncl/Cttn/Dbn1/Fabp1/Tpm4/Capza1/Sptbn1/Eno1/Pfn1/Myadm/Krt19/Gsn/Sptan1/Eef1a1/Myo1e/Asph/Ppp1r9b/Wdr1/Myo9b/Dync1h1/Ctnnd1/Cdh1/Mark2/Eps8/Numa1/Pard3/Triobp/Slc2a1/Fgg/Osbpl8/Akap13/Utrn/Ryr1	44
CC	GO:0042788	polysomal ribosome	14/1006	31/23436	8.8381030142917e-12	2.50450589539028e-10	1.49460774528057e-10	Rpl6/Dhx9/Rpl7a/Rpl8/Larp1/Eef2/Rpl11/Rpl19/Rpl24/Rpl10a/Nufip2/Abcf1/Rpl29/Pnpt1	14
CC	GO:0030863	cortical cytoskeleton	27/1006	131/23436	9.07143867621677e-12	2.50450589539028e-10	1.49460774528057e-10	Myh9/Actb/Actn4/Actn1/Tpm3/Lasp1/Capza2/Cald1/Cttn/Dbn1/Tpm4/Capza1/Sptbn1/Myadm/Krt19/Gsn/Sptan1/Eef1a1/Myo1e/Ppp1r9b/Wdr1/Cdh1/Numa1/Triobp/Slc2a1/Akap13/Utrn	27
CC	GO:0005884	actin filament	26/1006	124/23436	1.45775503062464e-11	3.84647684274666e-10	2.29545240512026e-10	Actg1/Actn1/Tpm3/Tpm1/Tmod3/Cald1/Tpm2/Cttn/Dbn1/Anxa1/Tpm4/Twf1/Myo1c/Arpc2/Coro1b/Myo1b/Myo5a/Wdr1/Dnaja3/Myo9b/Myo6/Mark2/Amot/Vcl/Akap13/Nckap1	26
CC	GO:0042641	actomyosin	23/1006	97/23436	1.51436096171128e-11	3.84647684274666e-10	2.29545240512026e-10	Myh9/Actb/Actn4/Myh10/Actn1/Tpm3/Lima1/Anxa2/Tpm4/Coro1b/Myo5a/Mprip/Pdcd6ip/Flnb/Wdr1/Lpp/Myo18a/Amot/Sipa1l3/Vcl/Bag3/Myh6/Cdc42bpb	23
CC	GO:0001726	ruffle	28/1006	144/23436	1.64179803956462e-11	4.00977598124437e-10	2.39290402527637e-10	Rps3/Myh9/Actn1/Lima1/Tmod3/Anxa2/Cttn/Twf1/Myo1c/Arpc2/Iqgap1/Myadm/Gsn/Eef1a1/Myo5a/Ppp1r9b/S100a6/Arhgef2/Myo9b/Inpp5k/Myo6/Dnm2/Eps8/Amot/Pip5k1a/Itgb1/Nckap1/Tln1	28
CC	GO:0005743	mitochondrial inner membrane	52/1006	433/23436	2.27988597017455e-11	5.36195404096606e-10	3.19983995813971e-10	Rps3/Atp5c1/Csde1/Slc25a5/Phb/Cps1/Hspd1/Acaa2/Hadha/Slc25a1/Slc25a4/Cyb5r3/Glud1/Slc25a3/Uqcrc2/Vdac2/Sqor/Lgals3/Got2/Mdh2/Hmgcs2/Sdha/Tst/Slc25a12/Idh2/Slc25a11/Vdac3/Acat1/Cyc1/Tamm41/Sdhb/Cox4i1/Trap1/Sfxn1/Slc25a13/Tufm/Cox5a/Suclg1/Herc2/Aifm1/Timm50/Chchd3/Otc/Nipsnap1/Slc25a24/Pcx/Hadhb/Etfdh/Acadvl/Nnt/Yme1l1/Akap1	52
CC	GO:0019866	organelle inner membrane	55/1006	475/23436	2.50715781895003e-11	5.68587576797597e-10	3.3931459203835e-10	Rps3/Atp5c1/Csde1/Slc25a5/Phb/Cps1/Tra2b/Hspd1/Acaa2/Hadha/Slc25a1/Slc25a4/Cyb5r3/Glud1/Slc25a3/Uqcrc2/Vdac2/Sqor/Lgals3/Got2/Mdh2/Hmgcs2/Sdha/Tst/Slc25a12/Idh2/Slc25a11/Vdac3/Acat1/Cyc1/Tamm41/Sdhb/Cox4i1/Trap1/Sfxn1/Slc25a13/Tufm/Cox5a/Suclg1/Herc2/Aifm1/Timm50/Chchd3/Otc/Tmpo/Nipsnap1/Slc25a24/Pcx/Hadhb/Etfdh/Lbr/Acadvl/Nnt/Yme1l1/Akap1	55
CC	GO:0044448	cell cortex part	33/1006	208/23436	8.34228147459686e-11	1.82667197805828e-09	1.09009848669868e-09	Myh9/Actb/Actn4/Actn1/Tpm3/Lasp1/Capza2/Cald1/Cttn/Dbn1/Fabp1/Tpm4/Capza1/Sptbn1/Eno1/Myadm/Krt19/Gsn/Sptan1/Eef1a1/Myo1e/Asph/Ppp1r9b/Wdr1/Ctnnd1/Cdh1/Mark2/Numa1/Triobp/Slc2a1/Osbpl8/Akap13/Utrn	33
CC	GO:0005790	smooth endoplasmic reticulum	14/1006	36/23436	1.03478898231487e-10	2.19030334589982e-09	1.30710187239774e-09	Hspa5/Aldob/Hsp90b1/Myo1d/Pdia3/Fmr1/Myo5a/Ppib/Canx/Pdia6/Pdia4/Ftcd/Calr/Ryr1	14
CC	GO:0062023	collagen-containing extracellular matrix	45/1006	359/23436	1.25378171847235e-10	2.56823029429014e-09	1.53263639609524e-09	Hnrnpm/Anxa2/Rpsa/Alb/Anxa1/Lox/Fn1/Mfge8/Anxa5/Anxa3/Anxa7/Anxa4/Krt1/Pkm/Lgals3/Trf/Ccdc80/Anxa6/S100a6/Prss1/Ccn1/Adamts1/Thbs1/Ahsg/Lum/Fbln2/Col1a1/Try10/Cask/Itih2/Fbln1/Col1a2/Bgn/Slit2/Serpinb6a/Tgm2/Pxdn/Calr/Fgg/Gpc4/Plod3/Hspg2/Itgb1/Nid1/Lama2	45
CC	GO:0030864	cortical actin cytoskeleton	22/1006	99/23436	1.6265716250092e-10	3.22772806837763e-09	1.92620324014248e-09	Myh9/Actn1/Lasp1/Capza2/Cald1/Cttn/Dbn1/Capza1/Sptbn1/Myadm/Krt19/Gsn/Sptan1/Eef1a1/Myo1e/Ppp1r9b/Wdr1/Cdh1/Triobp/Slc2a1/Akap13/Utrn	22
CC	GO:0034663	endoplasmic reticulum chaperone complex	9/1006	13/23436	2.92422771819758e-10	5.60964861623039e-09	3.34765603289339e-09	Hspa5/Hsp90b1/Dnajc10/P4hb/Ppib/Pdia6/Pdia4/Ugt1a1/Dnajb11	9
CC	GO:0016514	SWI/SNF complex	10/1006	17/23436	3.00359138506824e-10	5.60964861623039e-09	3.34765603289339e-09	Smarcc2/Smarcc1/Smarca4/Arid1b/Smarcb1/Smarca2/Arid1a/Smarcd2/Smarcd3/Actl6a	10
CC	GO:0009295	nucleoid	15/1006	47/23436	5.77762539299878e-10	1.01910892348729e-08	6.08171093999872e-09	Hspa9/Slc25a5/Cps1/Lrrc59/Hadha/Dhx30/Vdac2/Lrpprc/Dnaja3/Tufm/Trmt10c/Lonp1/Hadhb/Ddx28/Acadvl	15
CC	GO:0042645	mitochondrial nucleoid	15/1006	47/23436	5.77762539299878e-10	1.01910892348729e-08	6.08171093999872e-09	Hspa9/Slc25a5/Cps1/Lrrc59/Hadha/Dhx30/Vdac2/Lrpprc/Dnaja3/Tufm/Trmt10c/Lonp1/Hadhb/Ddx28/Acadvl	15
CC	GO:0014069	postsynaptic density	46/1006	390/23436	5.94509108541691e-10	1.0203061727675e-08	6.08885573470864e-09	Rps3/Actb/Hspa8/Hnrnpa3/Hnrnpk/Gapdh/Rplp0/Rpl7/Rpl6/Ywhaz/Cald1/Dbn1/Hnrnph2/Phb/Fxr1/Rps13/Rpl4/Dclk1/Sptbn1/Rps25/Hspb1/Pcbp2/Snx27/Pura/Fmr1/Rpl8/Map4/Fxr2/Rps19/Rpl10a/Ppp1r9b/Cnn3/Arhgef2/Myo6/Ctnnd1/Dnm1/Cpeb4/Dnm2/Eif3a/Cask/Prnp/Vps35/Eps8/Sipa1l1/Nsf/Map1b	46
CC	GO:0000932	P-body	18/1006	71/23436	7.60063088849912e-10	1.22323462612007e-08	7.29986681149148e-09	Tnrc6b/Ago2/Mov10/Ago1/Lsm14a/Caprin1/Tnrc6c/Tnrc6a/Top1/Xrn1/Lsm4/Ythdf2/Eif4e/Samd4/Psma6/Sqstm1/Psma4/Pum1	18
CC	GO:0032279	asymmetric synapse	46/1006	393/23436	7.64003650964604e-10	1.22323462612007e-08	7.29986681149148e-09	Rps3/Actb/Hspa8/Hnrnpa3/Hnrnpk/Gapdh/Rplp0/Rpl7/Rpl6/Ywhaz/Cald1/Dbn1/Hnrnph2/Phb/Fxr1/Rps13/Rpl4/Dclk1/Sptbn1/Rps25/Hspb1/Pcbp2/Snx27/Pura/Fmr1/Rpl8/Map4/Fxr2/Rps19/Rpl10a/Ppp1r9b/Cnn3/Arhgef2/Myo6/Ctnnd1/Dnm1/Cpeb4/Dnm2/Eif3a/Cask/Prnp/Vps35/Eps8/Sipa1l1/Nsf/Map1b	46
CC	GO:0043292	contractile fiber	33/1006	226/23436	7.70541496768545e-10	1.22323462612007e-08	7.29986681149148e-09	Actg1/Actn4/Actn1/Plec/Rpl7/Rpl6/Tpm1/Tmod3/Tpm2/Fxr1/Twf1/Krt8/Rpl4/Sptbn1/Ppp1r12a/Anxa5/Krt19/Hspb1/Sptan1/Jup/Ahnak/Rpl15/Aldoa/Frg1/Rpl17/Psma6/Vcl/Bag3/Slc2a1/Pgm2/Myh6/Obsl1/Ryr1	33
CC	GO:0098798	mitochondrial protein complex	36/1006	263/23436	8.14209667867237e-10	1.23838641303498e-08	7.39028775288179e-09	Atp5c1/Mrps22/Mrps27/Etfa/Mrpl15/Mrpl1/Mrps35/Mrps2/Hadha/Etfb/Mrps5/Mrps9/Mrpl39/Mrps31/Uqcrc2/Suclg2/Dap3/Mrps18b/Sdha/Mrpl37/Mrpl46/Cyc1/Sdhb/Cox4i1/Mrpl44/Cox5a/Suclg1/Trmt10c/Timm50/Chchd3/Mrpl38/Mrpl2/Hadhb/Etfdh/Pnpt1/Dlat	36
CC	GO:0044449	contractile fiber part	31/1006	203/23436	8.19090225944398e-10	1.23838641303498e-08	7.39028775288179e-09	Actg1/Actn4/Actn1/Rpl7/Rpl6/Tpm1/Tmod3/Tpm2/Fxr1/Krt8/Rpl4/Sptbn1/Ppp1r12a/Anxa5/Krt19/Hspb1/Sptan1/Jup/Ahnak/Rpl15/Aldoa/Frg1/Rpl17/Psma6/Vcl/Bag3/Slc2a1/Pgm2/Myh6/Obsl1/Ryr1	31
CC	GO:0120114	Sm-like protein family complex	18/1006	74/23436	1.57364468921274e-09	2.32387064569788e-08	1.38681049722542e-08	Strap/Snrpa/Prpf39/Snrnp70/Eftud2/Sf3b2/Snrpa1/Prpf3/Sf3b1/Lsm4/Snrnp200/Sart3/Prpf8/Prpf6/Prpf31/Sart1/Ddx20/Ddx23	18
CC	GO:0097525	spliceosomal snRNP complex	16/1006	58/23436	1.72851815764413e-09	2.49456597750915e-08	1.48867592524375e-08	Snrpa/Prpf39/Snrnp70/Eftud2/Sf3b2/Snrpa1/Prpf3/Sf3b1/Lsm4/Snrnp200/Sart3/Prpf8/Prpf6/Prpf31/Sart1/Ddx23	16
CC	GO:0098984	neuron to neuron synapse	47/1006	418/23436	1.87712001535024e-09	2.57935517673731e-08	1.53927536448476e-08	Rps3/Actb/Hspa8/Hnrnpa3/Hnrnpk/Gapdh/Rplp0/Rpl7/Rpl6/Ywhaz/Cald1/Dbn1/Hnrnph2/Phb/Fxr1/Rps13/Rpl4/Dclk1/Sptbn1/Rps25/Hspb1/Pcbp2/Snx27/Pura/Fmr1/Rpl8/Map4/Fxr2/Rps19/Rpl10a/Ppp1r9b/Cnn3/Arhgef2/Myo6/Ctnnd1/Dnm1/Cpeb4/Dnm2/Eif3a/Cask/Prnp/Vps35/Eps8/Sipa1l1/Nsf/Map1b/Stxbp5	47
CC	GO:0071565	nBAF complex	9/1006	15/23436	1.89340701925629e-09	2.57935517673731e-08	1.53927536448476e-08	Smarcc2/Smarcc1/Smarca4/Arid1b/Smarcb1/Smarca2/Arid1a/Smarcd3/Dpf2	9
CC	GO:0099568	cytoplasmic region	51/1006	475/23436	1.90912902845124e-09	2.57935517673731e-08	1.53927536448476e-08	Hnrnpa2b1/Myh9/Actb/Actn4/Myh10/Actn1/Tpm3/Hnrnpk/Lasp1/Capza2/Anxa2/Cald1/Ncl/Cttn/Dbn1/Fabp1/Tpm4/Capza1/Sptbn1/Eno1/Pfn1/Myadm/Krt19/Gsn/Sptan1/Eef1a1/Fmr1/Sod1/Map4/Myo1e/Asph/Ppp1r9b/Canx/Wdr1/Myo9b/Dync1h1/Ctnnd1/Cdh1/Mark2/Rangap1/Eps8/Numa1/Pard3/Triobp/Slc2a1/Fgg/Osbpl8/Akap13/Utrn/Dnah7c/Ryr1	51
CC	GO:0030016	myofibril	31/1006	212/23436	2.41866137185503e-09	3.19968743984988e-08	1.90946950409607e-08	Actg1/Actn4/Actn1/Rpl7/Rpl6/Tpm1/Tmod3/Tpm2/Fxr1/Twf1/Krt8/Rpl4/Sptbn1/Ppp1r12a/Anxa5/Krt19/Hspb1/Sptan1/Jup/Ahnak/Rpl15/Aldoa/Rpl17/Psma6/Vcl/Bag3/Slc2a1/Pgm2/Myh6/Obsl1/Ryr1	31
CC	GO:0030684	preribosome	18/1006	78/23436	3.91356979224649e-09	5.07166697566637e-08	3.0266060691917e-08	Ngdn/Fbl/Nop56/Nop58/Utp11/Wdr37/Nsa2/Rps7/Nob1/Mak16/Utp14a/Rrs1/Tsr1/Wdr46/Fbxw8/Riok2/Las1l/Nol10	18
CC	GO:0099572	postsynaptic specialization	47/1006	429/23436	4.34419862697779e-09	5.5171322562618e-08	3.29244527518317e-08	Rps3/Actb/Hspa8/Hnrnpa3/Hnrnpk/Gapdh/Rplp0/Rpl7/Rpl6/Ywhaz/Cald1/Dbn1/Hnrnph2/Phb/Fxr1/Rps13/Rpl4/Dclk1/Sptbn1/Rps25/Hspb1/Pcbp2/Snx27/Pura/Fmr1/Rpl8/Map4/Fxr2/Rps19/Rpl10a/Ppp1r9b/Cnn3/Arhgef2/Myo6/Ctnnd1/Dnm1/Cpeb4/Dnm2/Eif3a/Cask/Prnp/Vps35/Eps8/Lck/Sipa1l1/Nsf/Map1b	47
CC	GO:0071564	npBAF complex	8/1006	12/23436	4.76115392505141e-09	5.83026686140521e-08	3.47931383357791e-08	Smarcc2/Smarcc1/Smarca4/Smarcb1/Smarca2/Arid1a/Smarcd3/Actl6a	8
CC	GO:0005684	U2-type spliceosomal complex	19/1006	88/23436	4.7743917605208e-09	5.83026686140521e-08	3.47931383357791e-08	Prpf39/Dhx15/Eftud2/U2af2/Sf3b2/Snrpa1/Prpf3/Snw1/Sf3b1/Lsm4/Snrnp200/Prpf8/Tfip11/Mfap1a/Xab2/Prpf6/Prpf31/Sart1/Sf3b3	19
CC	GO:0022627	cytosolic small ribosomal subunit	15/1006	54/23436	5.01799696325692e-09	6.0121284371097e-08	3.58784291315291e-08	Rps3/Ddx3x/Rps4x/Rps2/Rack1/Rps8/Rps9/Rpsa/Rps13/Rps24/Rps6/Rps25/Rps19/Rps16/Rps7	15
CC	GO:0030532	small nuclear ribonucleoprotein complex	16/1006	63/23436	6.47231358372867e-09	7.61096134382909e-08	4.54197444472188e-08	Snrpa/Prpf39/Snrnp70/Eftud2/Sf3b2/Snrpa1/Prpf3/Sf3b1/Lsm4/Snrnp200/Sart3/Prpf8/Prpf6/Prpf31/Sart1/Ddx23	16
CC	GO:0070062	extracellular exosome	19/1006	90/23436	7.09412137827695e-09	8.19048559128339e-08	4.88781568646833e-08	Hnrnpa2b1/Actg1/Hspa8/Ago2/Anxa2/Clic1/Alb/Anxa1/Fn1/Hspd1/Bhmt/Pdcd6ip/Ahnak/Cd63/Aldoa/Sdcbp/Sord/Lamp2/Hspa4	19
CC	GO:0015030	Cajal body	12/1006	35/23436	1.22577026474874e-08	1.38993592520616e-07	8.29468600205913e-08	Hnrnpa2b1/Fbl/Dkc1/Fmr1/Eftud2/Nop58/Prpf3/Sart3/Toe1/Lsg1/Prpf31/Sart1	12
CC	GO:0034399	nuclear periphery	21/1006	113/23436	1.29363519435113e-08	1.44115499721573e-07	8.60034478238977e-08	Hnrnpa2b1/Hnrnpm/Hnrnpu/Lmna/Matr3/Akap8/Akap8l/Sfpq/Mat1a/Pcna/Nono/Zfp326/Snw1/Sf3b1/Psip1/Cad/Srrm1/Psma6/Cask/Numa1/Lbr	21
CC	GO:0001725	stress fiber	18/1006	86/23436	2.0309471921169e-08	2.18584994405802e-07	1.30444422687259e-07	Myh9/Actb/Actn4/Myh10/Actn1/Tpm3/Lima1/Anxa2/Tpm4/Coro1b/Mprip/Flnb/Lpp/Amot/Sipa1l3/Vcl/Bag3/Myh6	18
CC	GO:0097517	contractile actin filament bundle	18/1006	86/23436	2.0309471921169e-08	2.18584994405802e-07	1.30444422687259e-07	Myh9/Actb/Actn4/Myh10/Actn1/Tpm3/Lima1/Anxa2/Tpm4/Coro1b/Mprip/Flnb/Lpp/Amot/Sipa1l3/Vcl/Bag3/Myh6	18
CC	GO:0016363	nuclear matrix	18/1006	88/23436	2.96860802612534e-08	3.14177682764932e-07	1.87491033228969e-07	Hnrnpa2b1/Hnrnpm/Hnrnpu/Lmna/Matr3/Akap8/Akap8l/Sfpq/Mat1a/Nono/Zfp326/Snw1/Sf3b1/Cad/Srrm1/Psma6/Cask/Numa1	18
CC	GO:1903561	extracellular vesicle	19/1006	98/23436	3.09204570011701e-08	3.21876888454803e-07	1.9208566903229e-07	Hnrnpa2b1/Actg1/Hspa8/Ago2/Anxa2/Clic1/Alb/Anxa1/Fn1/Hspd1/Bhmt/Pdcd6ip/Ahnak/Cd63/Aldoa/Sdcbp/Sord/Lamp2/Hspa4	19
CC	GO:0031012	extracellular matrix	48/1006	475/23436	3.89849552390782e-08	3.99281396400236e-07	2.38278164449374e-07	Hnrnpm/Anxa2/Rpsa/Alb/Anxa1/Lox/Fn1/Mfge8/Anxa5/Anxa3/Anxa7/Anxa4/Krt1/Hsd17b12/Pkm/Lgals3/Trf/Ccdc80/Anxa6/S100a6/Prss1/Ccn1/Adamts1/Thbs1/Ahsg/Lum/Fbln2/Col1a1/Try10/Tfip11/Cask/Itih2/Mfap1a/Fbln1/Col1a2/Bgn/Slit2/Serpinb6a/Tgm2/Pxdn/Calr/Fgg/Gpc4/Plod3/Hspg2/Itgb1/Nid1/Lama2	48
CC	GO:0030017	sarcomere	27/1006	189/23436	4.23132448222219e-08	4.26490642255729e-07	2.54515758329154e-07	Actn4/Actn1/Rpl7/Rpl6/Tpm1/Tmod3/Tpm2/Krt8/Rpl4/Sptbn1/Ppp1r12a/Anxa5/Krt19/Hspb1/Sptan1/Jup/Rpl15/Aldoa/Rpl17/Psma6/Vcl/Bag3/Slc2a1/Pgm2/Myh6/Obsl1/Ryr1	27
CC	GO:0071005	U2-type precatalytic spliceosome	13/1006	47/23436	5.62250587917098e-08	5.57858005198995e-07	3.32911532319334e-07	Eftud2/Sf3b2/Snrpa1/Prpf3/Sf3b1/Lsm4/Snrnp200/Prpf8/Mfap1a/Prpf6/Prpf31/Sart1/Sf3b3	13
CC	GO:0071011	precatalytic spliceosome	13/1006	48/23436	7.40926609655151e-08	7.23828303278494e-07	4.3195721372608e-07	Eftud2/Sf3b2/Snrpa1/Prpf3/Sf3b1/Lsm4/Snrnp200/Prpf8/Mfap1a/Prpf6/Prpf31/Sart1/Sf3b3	13
CC	GO:0012507	ER to Golgi transport vesicle membrane	9/1006	21/23436	8.80330168721171e-08	8.34342771847677e-07	4.97908657878431e-07	Sec23a/Sec16a/Sec13/Uso1/Sec23b/Sec24b/Sec24d/Sec31a/Pef1	9
CC	GO:0101031	chaperone complex	9/1006	21/23436	8.80330168721171e-08	8.34342771847677e-07	4.97908657878431e-07	Hspa8/Hsp90ab1/Tcp1/Cct4/Cct5/Cct6a/Cct2/Stip1/Bag3	9
CC	GO:0030120	vesicle coat	14/1006	57/23436	9.03123515046989e-08	8.43357988315938e-07	5.03288646156217e-07	Sec23a/Sec13/Sec23b/Sec24b/Trf/Copa/Cltc/Ap2a1/Ap2b1/Sec24d/Copb1/Cope/Sec31a/Pef1	14
CC	GO:0032432	actin filament bundle	18/1006	95/23436	1.02730870820502e-07	9.45421782188674e-07	5.64197002217858e-07	Myh9/Actb/Actn4/Myh10/Actn1/Tpm3/Lima1/Anxa2/Tpm4/Coro1b/Mprip/Flnb/Lpp/Amot/Sipa1l3/Vcl/Bag3/Myh6	18
CC	GO:1905369	endopeptidase complex	15/1006	67/23436	1.1886111873545e-07	1.07824014852872e-06	6.43458687891157e-07	Psma5/Hspb1/Psmd3/Vcp/Psma8/Psma3/Psmd13/Psmd2/Htra2/Psma6/Psmc5/Psmb7/Psma1/Psma4/Psmc6	15
CC	GO:0030662	coated vesicle membrane	16/1006	78/23436	1.65923281110385e-07	1.48396173950837e-06	8.85580151219253e-07	Sec23a/Sec16a/Sec13/Uso1/Sec23b/Sec24b/Trf/Copa/Cltc/Ap2a1/Ap2b1/Sec24d/Copb1/Cope/Sec31a/Pef1	16
CC	GO:0044452	nucleolar part	25/1006	181/23436	2.57283481243156e-07	2.26909736929728e-06	1.35412358549029e-06	Mtdh/Ncl/Fbl/Cdkn2aip/Nop56/Dkc1/Rai14/Uso1/Nop58/Top1/Smarcb1/Wdr37/Samd4/Eif3l/Rpp38/Selenbp2/Nfib/Wdr33/Rpp30/Rrs1/Ubtf/Fbxw8/Utp15/Pop1/Smarca5	25
CC	GO:0043230	extracellular organelle	19/1006	113/23436	3.2765419312103e-07	2.81881502220754e-06	1.68217722004926e-06	Hnrnpa2b1/Actg1/Hspa8/Ago2/Anxa2/Clic1/Alb/Anxa1/Fn1/Hspd1/Bhmt/Pdcd6ip/Ahnak/Cd63/Aldoa/Sdcbp/Sord/Lamp2/Hspa4	19
CC	GO:0005847	mRNA cleavage and polyadenylation specificity factor complex	8/1006	18/23436	3.34109019048706e-07	2.81881502220754e-06	1.68217722004926e-06	Fip1l1/Cpsf2/Cpsf3/Cpsf1/Cpsf6/Wdr33/Cpsf7/Pip5k1a	8
CC	GO:0000313	organellar ribosome	17/1006	92/23436	3.37369986909879e-07	2.81881502220754e-06	1.68217722004926e-06	Mrps22/Mrps27/Mrpl15/Mrpl1/Mrps35/Mrps2/Mrps5/Mrps9/Mrpl39/Mrps31/Dap3/Mrps18b/Mrpl37/Mrpl46/Mrpl44/Mrpl38/Mrpl2	17
CC	GO:0005761	mitochondrial ribosome	17/1006	92/23436	3.37369986909879e-07	2.81881502220754e-06	1.68217722004926e-06	Mrps22/Mrps27/Mrpl15/Mrpl1/Mrps35/Mrps2/Mrps5/Mrps9/Mrpl39/Mrps31/Dap3/Mrps18b/Mrpl37/Mrpl46/Mrpl44/Mrpl38/Mrpl2	17
CC	GO:1990124	messenger ribonucleoprotein complex	7/1006	13/23436	3.5965803052921e-07	2.96601103098764e-06	1.77001901559146e-06	Hspa8/Hnrnpa3/Pabpc1/Ybx1/Fmr1/Cpeb4/Stau2	7
CC	GO:0031252	cell leading edge	39/1006	380/23436	4.91640481930454e-07	4.00245776956203e-06	2.388536754318e-06	Rps3/Vim/Myh9/Myh10/Actn1/Lima1/Tmod3/Ywhaz/Anxa2/Cttn/Dbn1/Twf1/Myo1d/Myo1c/Arpc2/Iqgap1/Sptbn1/Myadm/Gsn/Coro1c/Eef1a1/Coro1b/Myo5a/Ppp1r9b/S100a6/Arhgef2/Myo9b/Inpp5k/Myo6/Ctnnd1/Dnm2/Cdh1/Eps8/Amot/Prkci/Pip5k1a/Itgb1/Nckap1/Tln1	39
CC	GO:0001650	fibrillar center	20/1006	128/23436	5.50320019336321e-07	4.42345838327296e-06	2.63977624198635e-06	Mtdh/Ncl/Fbl/Nop56/Dkc1/Rai14/Uso1/Nop58/Top1/Smarcb1/Samd4/Eif3l/Rpp38/Selenbp2/Nfib/Wdr33/Rrs1/Ubtf/Utp15/Smarca5	20
CC	GO:0000502	proteasome complex	14/1006	66/23436	6.33845370053266e-07	4.97602300259802e-06	2.9695288536018e-06	Psma5/Hspb1/Psmd3/Vcp/Psma8/Psma3/Psmd13/Psmd2/Psma6/Psmc5/Psmb7/Psma1/Psma4/Psmc6	14
CC	GO:1904949	ATPase complex	17/1006	96/23436	6.34736792457385e-07	4.97602300259802e-06	2.9695288536018e-06	Smarcc2/Vcp/Smarcc1/Smarca4/Arid1b/Smarcb1/Smarca2/Gatad2b/Arid1a/Rfc4/Smarcd2/Smarcd3/Atp2a2/Actl6a/Dpf2/Mta2/Smarca5	17
CC	GO:0030127	COPII vesicle coat	7/1006	14/23436	6.9257339735513e-07	5.29860370265672e-06	3.16203453453198e-06	Sec23a/Sec13/Sec23b/Sec24b/Sec24d/Sec31a/Pef1	7
CC	GO:0098871	postsynaptic actin cytoskeleton	7/1006	14/23436	6.9257339735513e-07	5.29860370265672e-06	3.16203453453198e-06	Actg1/Actb/Myh10/Cttn/Dbn1/Myo5a/Myo6	7
CC	GO:0005849	mRNA cleavage factor complex	8/1006	20/23436	8.90713151458586e-07	6.73336727590717e-06	4.01825481861017e-06	Fip1l1/Cpsf2/Cpsf3/Cpsf1/Cpsf6/Wdr33/Cpsf7/Pip5k1a	8
CC	GO:0030117	membrane coat	17/1006	99/23436	9.96081494854383e-07	7.35478778177364e-06	4.38909838613927e-06	Sec23a/Sec13/Sec23b/Sec24b/Trf/Copa/Cltc/Ap2a1/Ap2b1/Sec24d/Copb1/Dnm1/Cope/Sec31a/Pef1/Ap3d1/Ap3b1	17
CC	GO:0048475	coated membrane	17/1006	99/23436	9.96081494854383e-07	7.35478778177364e-06	4.38909838613927e-06	Sec23a/Sec13/Sec23b/Sec24b/Trf/Copa/Cltc/Ap2a1/Ap2b1/Sec24d/Copb1/Dnm1/Cope/Sec31a/Pef1/Ap3d1/Ap3b1	17
CC	GO:0005635	nuclear envelope	40/1006	407/23436	1.07123742737976e-06	7.81880191248444e-06	4.66600694321492e-06	Gapdh/Lmna/Ybx1/Clic1/Myo1c/Tra2b/Tubb5/Anxa7/Sec13/Anxa4/Nxf1/Rtcb/S100a6/Abcf1/Sdcbp/Cpne1/Dnajc2/Myo6/Dync1h1/Kpna4/Ankrd17/Tmpo/Nucb2/Prnp/Kpnb1/Rangap1/Stau2/Gtpbp4/Nup62/Lbr/Calr/Osbpl8/Rbm15b/Ipo9/Parp1/Ccar1/Itpr3/Nup214/Pcm1/Ranbp2	40
CC	GO:0002102	podosome	9/1006	27/23436	1.11195179980587e-06	8.02374310087192e-06	4.78830918576692e-06	Actb/Tpm3/Cttn/Tpm4/Arpc2/Gsn/Arhgef2/Vcl/Sh3pxd2a	9
CC	GO:0030660	Golgi-associated vesicle membrane	13/1006	63/23436	2.21208833035749e-06	1.57828774132248e-05	9.41870844386392e-06	Sec23a/Sec16a/Sec13/Uso1/Sec23b/Sec24b/Copa/Cltc/Sec24d/Copb1/Cope/Sec31a/Pef1	13
CC	GO:0000314	organellar small ribosomal subunit	9/1006	30/23436	3.0217439487495e-06	2.08566022549558e-05	1.24465425806616e-05	Mrps22/Mrps27/Mrps35/Mrps2/Mrps5/Mrps9/Mrps31/Dap3/Mrps18b	9
CC	GO:0005763	mitochondrial small ribosomal subunit	9/1006	30/23436	3.0217439487495e-06	2.08566022549558e-05	1.24465425806616e-05	Mrps22/Mrps27/Mrps35/Mrps2/Mrps5/Mrps9/Mrps31/Dap3/Mrps18b	9
CC	GO:1902555	endoribonuclease complex	9/1006	30/23436	3.0217439487495e-06	2.08566022549558e-05	1.24465425806616e-05	Dhx9/Ago2/Ago1/Ago3/Prkra/Trmt10c/Rpp38/Rpp30/Pop1	9
CC	GO:0030135	coated vesicle	23/1006	181/23436	3.3104428019144e-06	2.26035610668349e-05	1.34890708397191e-05	Sec23a/Sec16a/Hspd1/Sec13/Uso1/Myo1e/Sec23b/Sec24b/Trf/Copa/Cltc/Lyz1/Ap2a1/Ap2b1/Sec24d/Copb1/Myo6/Dnm2/Cope/Sec31a/Pef1/Clint1/Lrp1	23
CC	GO:0046540	U4/U6 x U5 tri-snRNP complex	9/1006	31/23436	4.0961585912344e-06	2.7033776836783e-05	1.61328796705211e-05	Eftud2/Prpf3/Lsm4/Snrnp200/Prpf8/Prpf6/Prpf31/Sart1/Ddx23	9
CC	GO:0097526	spliceosomal tri-snRNP complex	9/1006	31/23436	4.0961585912344e-06	2.7033776836783e-05	1.61328796705211e-05	Eftud2/Prpf3/Lsm4/Snrnp200/Prpf8/Prpf6/Prpf31/Sart1/Ddx23	9
CC	GO:1905348	endonuclease complex	9/1006	31/23436	4.0961585912344e-06	2.7033776836783e-05	1.61328796705211e-05	Dhx9/Ago2/Ago1/Ago3/Prkra/Trmt10c/Rpp38/Rpp30/Pop1	9
CC	GO:0005911	cell-cell junction	43/1006	477/23436	4.129569060107e-06	2.7033776836783e-05	1.61328796705211e-05	Myh9/Actn4/Actn1/Ybx3/Mtdh/Dbn1/Twf1/Krt8/Capza1/Iqgap1/Myadm/Anxa5/Sptan1/Ppp1ca/Jup/Pdcd6ip/Myo1e/Ahnak/Ywhah/Anxa6/Dsp/Arhgef2/Wdr1/Uba1/Ctnnd1/Cdh1/Cask/Atp2a2/Pard3/Lck/Cgnl1/Amot/Sipa1l3/Frmd6/Prkci/Vcl/Slc2a1/Dsg1a/Dsg4/Tnks1bp1/Fhod1/Itgb1/Dsc1	43
CC	GO:0005903	brush border	19/1006	134/23436	4.6495799083989e-06	3.01273800187072e-05	1.79790415362363e-05	Myh9/Myh10/Actn1/Plec/Lima1/Capza2/Hsp90ab1/Myo1d/Myo1c/Capza1/Myo1b/Myo1e/Flnb/Myo6/Myo18a/Eps8/Flii/Itpr3/Lct	19
CC	GO:0070161	anchoring junction	32/1006	311/23436	4.84863016756356e-06	3.10997995596249e-05	1.85593499236883e-05	Myh9/Actn1/Plec/Lasp1/Lima1/Cttn/Arpc2/Iqgap1/Gsn/Sptan1/Ppp1ca/Jup/Myo1e/Flnb/Anxa6/Dsp/Srp68/Uba1/Ctnnd1/Cdh1/Lpp/Atp2a2/Pard3/Vcl/Dsg1a/Dsg4/Tnks1bp1/Peak1/Itgb1/Dsc1/Nup214/Tln1	32
CC	GO:0070603	SWI/SNF superfamily-type complex	14/1006	78/23436	5.19122240131536e-06	3.29642622483526e-05	1.96720006786687e-05	Smarcc2/Smarcc1/Smarca4/Arid1b/Smarcb1/Smarca2/Gatad2b/Arid1a/Smarcd2/Smarcd3/Actl6a/Dpf2/Mta2/Smarca5	14
CC	GO:0019897	extrinsic component of plasma membrane	23/1006	186/23436	5.26636245963147e-06	3.31102986323365e-05	1.97591504478096e-05	Anxa2/Phb/Anxa1/Mfge8/Iqgap1/Eno1/Gnai2/Jup/Fmr1/Gnb2/Trf/Gnao1/Farp1/S100a6/Dnaja3/Ctnnd1/Cdh1/Esyt2/Atp2a2/Numa1/Lck/Stxbp5/Ryr1	23
CC	GO:0032587	ruffle membrane	13/1006	69/23436	6.43498909727323e-06	4.00609615369461e-05	2.39070802375476e-05	Rps3/Twf1/Myo1c/Arpc2/Eef1a1/Ppp1r9b/Arhgef2/Inpp5k/Myo6/Dnm2/Eps8/Pip5k1a/Itgb1	13
CC	GO:0098589	membrane region	36/1006	377/23436	7.00168466902042e-06	4.31657258721162e-05	2.57599027168866e-05	Actb/Hspa8/Anxa2/Slc25a5/Pgk1/Myo1d/Myo1c/Iqgap1/Tubb5/Tuba1c/Nedd4/Eno1/Gnai2/Hspd1/Myadm/Coro1c/Slc25a4/Eef2/Cavin2/Ldhb/Vdac2/Ahnak/Sdcbp/Cavin1/Cavin3/Erlin2/Cdh1/Lamp2/Cask/Prnp/Lck/Vcl/Slc2a1/Nup62/Myof/Itgb1	36
CC	GO:0016459	myosin complex	12/1006	60/23436	7.63151783153311e-06	4.65962867598416e-05	2.78071499934405e-05	Myh9/Myh10/Myo1d/Myo1c/Myo1b/Myo5a/Myo1e/Myo9b/Myo6/Myo18a/Cgnl1/Myh6	12
CC	GO:0045121	membrane raft	35/1006	364/23436	8.04297552355546e-06	4.86408519757878e-05	2.90272800850122e-05	Actb/Hspa8/Anxa2/Slc25a5/Pgk1/Myo1d/Myo1c/Iqgap1/Tubb5/Tuba1c/Nedd4/Eno1/Gnai2/Hspd1/Myadm/Coro1c/Slc25a4/Eef2/Cavin2/Ldhb/Vdac2/Ahnak/Sdcbp/Cavin1/Cavin3/Erlin2/Cdh1/Lamp2/Cask/Prnp/Lck/Vcl/Slc2a1/Myof/Itgb1	35
CC	GO:1905368	peptidase complex	15/1006	92/23436	8.26755264924168e-06	4.95273201157403e-05	2.95562954689871e-05	Psma5/Hspb1/Psmd3/Vcp/Psma8/Psma3/Psmd13/Psmd2/Htra2/Psma6/Psmc5/Psmb7/Psma1/Psma4/Psmc6	15
CC	GO:0099571	postsynaptic cytoskeleton	7/1006	19/23436	8.41646211301084e-06	4.99481630071204e-05	2.9807440833093e-05	Actg1/Actb/Myh10/Cttn/Dbn1/Myo5a/Myo6	7
CC	GO:0098857	membrane microdomain	35/1006	365/23436	8.53826994262269e-06	5.02018649404204e-05	2.99588419039393e-05	Actb/Hspa8/Anxa2/Slc25a5/Pgk1/Myo1d/Myo1c/Iqgap1/Tubb5/Tuba1c/Nedd4/Eno1/Gnai2/Hspd1/Myadm/Coro1c/Slc25a4/Eef2/Cavin2/Ldhb/Vdac2/Ahnak/Sdcbp/Cavin1/Cavin3/Erlin2/Cdh1/Lamp2/Cask/Prnp/Lck/Vcl/Slc2a1/Myof/Itgb1	35
CC	GO:0043197	dendritic spine	23/1006	193/23436	9.77669846562167e-06	5.69559956483464e-05	3.39894876641603e-05	Hspa8/Myh10/Actn1/Hnrnpk/Cald1/Dbn1/Fxr1/Fus/Arpc2/Nedd4/Ppp1ca/Ppp1cc/Fmr1/Fxr2/Ppp1r9b/Cnn3/Canx/Ctnnd1/Dnm1/Dnm2/Sipa1l1/Itgb1/Lama2	23
CC	GO:0014704	intercalated disc	12/1006	62/23436	1.08858963602544e-05	6.28413108069231e-05	3.75016525329338e-05	Actn1/Anxa5/Sptan1/Jup/Ywhah/Anxa6/Dsp/Atp2a2/Vcl/Slc2a1/Fhod1/Itgb1	12
CC	GO:0005839	proteasome core complex	7/1006	20/23436	1.24687884769236e-05	7.13304566022207e-05	4.25676989254861e-05	Psma5/Psma8/Psma3/Psma6/Psmb7/Psma1/Psma4	7
CC	GO:0016528	sarcoplasm	14/1006	84/23436	1.26710866691602e-05	7.18405360260423e-05	4.28720977527977e-05	Plec/Hsp90b1/Gsn/Agl/Asph/Thbs1/Flnc/Atp2a2/Calr/Hk2/Cherp/Xdh/Itpr3/Ryr1	14
CC	GO:0044309	neuron spine	23/1006	198/23436	1.48937113497442e-05	8.36947496202441e-05	4.99463072744101e-05	Hspa8/Myh10/Actn1/Hnrnpk/Cald1/Dbn1/Fxr1/Fus/Arpc2/Nedd4/Ppp1ca/Ppp1cc/Fmr1/Fxr2/Ppp1r9b/Cnn3/Canx/Ctnnd1/Dnm1/Dnm2/Sipa1l1/Itgb1/Lama2	23
CC	GO:0019898	extrinsic component of membrane	31/1006	314/23436	1.5532938190824e-05	8.65211907997654e-05	5.16330355373652e-05	Anxa2/Phb/Anxa1/Sec23a/Mfge8/Iqgap1/Eno1/Gnai2/Jup/Fmr1/Gnb2/Trf/Gnao1/Farp1/Cltc/S100a6/Dnaja3/Rpl29/Ctnnd1/Cdh1/Esyt2/Scp2/Atp2a2/Numa1/Lck/Nmt1/Nmt2/Gripap1/Stxbp5/Vps13d/Ryr1	31
CC	GO:0016234	inclusion body	13/1006	76/23436	1.92621597585292e-05	0.000106360621275357	6.34725630487005e-05	Hsp90ab1/Xrn2/Eef2/Gys1/Agl/Nxf1/Gpx1/Psmc5/Sqstm1/Prnp/Rangap1/Psmc6/Ifi204	13
CC	GO:0032040	small-subunit processome	9/1006	37/23436	2.00425020160705e-05	0.000109715420519007	6.5474598237617e-05	Ngdn/Fbl/Nop56/Nop58/Utp11/Rps7/Utp14a/Wdr46/Nol10	9
CC	GO:0005852	eukaryotic translation initiation factor 3 complex	6/1006	15/23436	2.20935420123323e-05	0.000119909394682316	7.15580308091733e-05	Ddx3x/Eif3d/Eif3c/Eif3l/Eif3a/Eif3b	6
CC	GO:0005832	chaperonin-containing T-complex	5/1006	10/23436	3.0358698755254e-05	0.000163370963640562	9.74944830677201e-05	Tcp1/Cct4/Cct5/Cct6a/Cct2	5
CC	GO:0031672	A band	9/1006	40/23436	3.92371469091388e-05	0.000209374691489942	0.000124948013156037	Rpl7/Rpl6/Rpl4/Sptbn1/Ppp1r12a/Hspb1/Rpl15/Rpl17/Obsl1	9
CC	GO:0030018	Z disc	17/1006	130/23436	4.22624255209074e-05	0.000221709994240892	0.000132309321055485	Actn4/Actn1/Krt8/Ppp1r12a/Anxa5/Krt19/Hspb1/Sptan1/Jup/Aldoa/Vcl/Bag3/Slc2a1/Pgm2/Myh6/Obsl1/Ryr1	17
CC	GO:0005777	peroxisome	18/1006	143/23436	4.25962508620297e-05	0.000221709994240892	0.000132309321055485	Vim/Prdx1/Fabp1/Hspd1/Uox/Sod1/Cat/Myo5a/Acaa1a/Dhrs4/Idh1/Pecr/Idh2/Rida/Tkt/Scp2/Xdh/Acad11	18
CC	GO:0042579	microbody	18/1006	143/23436	4.25962508620297e-05	0.000221709994240892	0.000132309321055485	Vim/Prdx1/Fabp1/Hspd1/Uox/Sod1/Cat/Myo5a/Acaa1a/Dhrs4/Idh1/Pecr/Idh2/Rida/Tkt/Scp2/Xdh/Acad11	18
CC	GO:0044291	cell-cell contact zone	13/1006	83/23436	5.05638043910443e-05	0.000261040778766773	0.000155780655376773	Actn1/Anxa5/Sptan1/Jup/Ahnak/Ywhah/Anxa6/Dsp/Atp2a2/Vcl/Slc2a1/Fhod1/Itgb1	13
CC	GO:0070578	RISC-loading complex	5/1006	11/23436	5.36863958940365e-05	0.000274926301554139	0.000164067084226258	Dhx9/Ago2/Ago1/Ago3/Prkra	5
CC	GO:0033267	axon part	38/1006	448/23436	5.59173315179618e-05	0.000283651337958798	0.000169273902470232	Actg1/Actb/Hspa8/Myh10/Hnrnpr/Tpm3/Hnrnpk/Cttn/Dbn1/Hsp90ab1/Ywhae/Myo1d/Arpc2/Iqgap1/Sptbn1/Rpl26/Eno1/Anxa5/Sptan1/Fmr1/Glul/Ppp1r9b/Ighmbp2/Cad/Ctnnd1/Dnm1/Dnm2/Cdh1/Rangap1/Got1/Dpysl2/Pard3/Kif5b/Ap3d1/Map1b/Utrn/Usp9x/Lrp1	38
CC	GO:0030139	endocytic vesicle	20/1006	173/23436	5.6283572571352e-05	0.000283651337958798	0.000169273902470232	Actg1/Vim/Myo1c/Anxa3/Gsn/Kifc1/Myo1e/Trf/Flnb/Cltc/Ap2a1/Ap2b1/Myo6/Apoa1/Dnm2/Myo18a/Lamp2/Lck/Amot/Kif5b	20
CC	GO:0150034	distal axon	33/1006	369/23436	6.16465558637531e-05	0.000308232779318765	0.000183943308006226	Actg1/Actb/Hspa8/Myh10/Hnrnpr/Tpm3/Hnrnpk/Cttn/Dbn1/Hsp90ab1/Ywhae/Arpc2/Iqgap1/Rpl26/Eno1/Anxa5/Fmr1/Glul/Ppp1r9b/Ighmbp2/Cad/Ctnnd1/Dnm2/Cdh1/Got1/Dpysl2/Pard3/Kif5b/Ap3d1/Map1b/Utrn/Usp9x/Lrp1	33
CC	GO:0030426	growth cone	22/1006	203/23436	6.56468731567263e-05	0.000325670034800947	0.000194349295529782	Myh10/Hnrnpr/Tpm3/Cttn/Dbn1/Hsp90ab1/Ywhae/Arpc2/Iqgap1/Eno1/Fmr1/Ppp1r9b/Ighmbp2/Ctnnd1/Dnm2/Dpysl2/Pard3/Kif5b/Map1b/Utrn/Usp9x/Lrp1	22
CC	GO:0005874	microtubule	36/1006	420/23436	7.0251277306202e-05	0.000345810551080917	0.000206368501266689	Hspa8/Hnrnpu/Iqgap1/Tubb5/Tuba1c/Klhl22/Tcp1/Tubb4b/Kifc1/Fmr1/Map4/Tuba4a/Myo5a/Cct4/Cltc/Lrpprc/Arhgef2/Cct5/Cct6a/Cct2/Kif2a/Dync1h1/Dnm1/Dnm2/Capn6/Eif3a/Stau2/Dpysl2/Numa1/Tekt1/Kif5b/Cep170/Lzts2/Map1s/Kif1c/Map1b	36
CC	GO:0005912	adherens junction	28/1006	297/23436	8.85241792821754e-05	0.00043033484471036	0.000256809853453344	Myh9/Actn1/Plec/Lasp1/Lima1/Cttn/Arpc2/Iqgap1/Gsn/Sptan1/Ppp1ca/Jup/Myo1e/Flnb/Anxa6/Dsp/Srp68/Ctnnd1/Cdh1/Lpp/Atp2a2/Pard3/Vcl/Tnks1bp1/Peak1/Itgb1/Nup214/Tln1	28
CC	GO:0042555	MCM complex	5/1006	12/23436	8.87777396174129e-05	0.00043033484471036	0.000256809853453344	Mcm3/Mcm5/Mcm4/Mcm6/Mcm7	5
CC	GO:0030427	site of polarized growth	22/1006	208/23436	9.43133985670678e-05	0.000453704606743091	0.000270756168135123	Myh10/Hnrnpr/Tpm3/Cttn/Dbn1/Hsp90ab1/Ywhae/Arpc2/Iqgap1/Eno1/Fmr1/Ppp1r9b/Ighmbp2/Ctnnd1/Dnm2/Dpysl2/Pard3/Kif5b/Map1b/Utrn/Usp9x/Lrp1	22
CC	GO:0005925	focal adhesion	18/1006	152/23436	9.53527314146233e-05	0.000455255522167563	0.000271681704070158	Myh9/Actn1/Plec/Lasp1/Lima1/Cttn/Arpc2/Iqgap1/Gsn/Flnb/Anxa6/Srp68/Lpp/Vcl/Peak1/Itgb1/Nup214/Tln1	18
CC	GO:0043034	costamere	6/1006	19/23436	0.000103309788576756	0.000489565042882387	0.00029215651129326	Actg1/Fxr1/Krt8/Krt19/Ahnak/Vcl	6
CC	GO:0031674	I band	17/1006	142/23436	0.000129056959102159	0.000607045696517564	0.000362265148356938	Actn4/Actn1/Krt8/Ppp1r12a/Anxa5/Krt19/Hspb1/Sptan1/Jup/Aldoa/Vcl/Bag3/Slc2a1/Pgm2/Myh6/Obsl1/Ryr1	17
CC	GO:0002199	zona pellucida receptor complex	5/1006	13/23436	0.000139165367710988	0.000635755456809189	0.000379398200499475	Tcp1/Cct4/Cct5/Cct6a/Cct2	5
CC	GO:0005916	fascia adherens	5/1006	13/23436	0.000139165367710988	0.000635755456809189	0.000379398200499475	Actn1/Sptan1/Jup/Dsp/Vcl	5
CC	GO:0017101	aminoacyl-tRNA synthetase multienzyme complex	5/1006	13/23436	0.000139165367710988	0.000635755456809189	0.000379398200499475	Qars/Aimp1/Eprs/Kars/Lars	5
CC	GO:0071014	post-mRNA release spliceosomal complex	5/1006	13/23436	0.000139165367710988	0.000635755456809189	0.000379398200499475	Hnrnpm/Dhx15/Snrnp200/Tfip11/Xab2	5
CC	GO:0019867	outer membrane	20/1006	185/23436	0.00014325045095688	0.0006451350096285	0.000384995612874032	Ddx3x/Phb/Arg1/Slc25a4/Ass1/Pgam5/Ppp1cc/Cyb5r3/Vdac2/Vdac3/Aifm1/Maoa/Asl/Nucb2/Prnp/Scp2/Hadhb/Hk2/Akap1/Itpr3	20
CC	GO:0031968	organelle outer membrane	20/1006	185/23436	0.00014325045095688	0.0006451350096285	0.000384995612874032	Ddx3x/Phb/Arg1/Slc25a4/Ass1/Pgam5/Ppp1cc/Cyb5r3/Vdac2/Vdac3/Aifm1/Maoa/Asl/Nucb2/Prnp/Scp2/Hadhb/Hk2/Akap1/Itpr3	20
CC	GO:0005924	cell-substrate adherens junction	18/1006	158/23436	0.000156803306706209	0.000701197885622835	0.000418452115746739	Myh9/Actn1/Plec/Lasp1/Lima1/Cttn/Arpc2/Iqgap1/Gsn/Flnb/Anxa6/Srp68/Lpp/Vcl/Peak1/Itgb1/Nup214/Tln1	18
CC	GO:0000790	nuclear chromatin	34/1006	407/23436	0.000180176316278031	0.000800083642213635	0.000477463922415099	Hnrnpk/Mecp2/Dhx9/Prdx1/Akap8/Trim28/Tcp1/Smarcc2/Polr2a/H1f5/H1f0/Ccar2/Smarcc1/Aldoa/Smarca4/Arid1b/Smarcb1/Smarca2/Psip1/H3f3a/Gatad2b/Sp1/Arid1a/Cpsf6/Smarcd2/Smarcd3/Jund/Actl6a/Dpf2/Mta2/Tnks1bp1/Ssrp1/Setdb1/Smarca5	34
CC	GO:0031965	nuclear membrane	23/1006	233/23436	0.000187110207492661	0.000825104039985	0.000492395282875425	Gapdh/Lmna/Ybx1/Tra2b/Anxa4/Sdcbp/Cpne1/Dnajc2/Myo6/Kpna4/Ankrd17/Tmpo/Nucb2/Prnp/Kpnb1/Rangap1/Stau2/Gtpbp4/Nup62/Lbr/Osbpl8/Itpr3/Pcm1	23
CC	GO:0098862	cluster of actin-based cell projections	20/1006	191/23436	0.000220513646867239	0.000965697694901357	0.000576297008146686	Myh9/Myh10/Actn1/Plec/Lima1/Capza2/Hsp90ab1/Myo1d/Myo1c/Capza1/Myo1b/Myo1e/Flnb/Myo6/Myo18a/Eps8/Flii/Triobp/Itpr3/Lct	20
CC	GO:0042383	sarcolemma	18/1006	163/23436	0.000232142100524999	0.00100965913584503	0.000602531767764959	Plec/Anxa2/Anxa1/Krt8/Anxa5/Krt19/Ahnak/Got2/Anxa6/Cltc/Flnc/Bgn/Vcl/Slc2a1/Itgb1/Utrn/Lama2/Ryr1	18
CC	GO:0099522	region of cytosol	8/1006	40/23436	0.000253363524388774	0.00109446148290389	0.000653139053204143	Hnrnpa2b1/Hspa8/Hnrnpab/Dbn1/Nedd4/Fmr1/Eif4e/Stxbp5	8
CC	GO:0030055	cell-substrate junction	18/1006	165/23436	0.000270149505945456	0.00115908740726598	0.000691705705123502	Myh9/Actn1/Plec/Lasp1/Lima1/Cttn/Arpc2/Iqgap1/Gsn/Flnb/Anxa6/Srp68/Lpp/Vcl/Peak1/Itgb1/Nup214/Tln1	18
CC	GO:0030496	midbody	16/1006	139/23436	0.000316828674603649	0.00135024300921689	0.000805781157593173	Hspa5/Myh10/Hnrnpu/Rack1/Anxa2/Hsp90b1/Iqgap1/Gnai2/Pdcd6ip/Klhl9/Ctnnd1/Lap3/Slc2a1/Nup62/Nat10/Lzts2	16
CC	GO:0005741	mitochondrial outer membrane	18/1006	168/23436	0.000337296328848409	0.00142788779212493	0.000852117041301245	Ddx3x/Phb/Arg1/Slc25a4/Ass1/Pgam5/Ppp1cc/Cyb5r3/Vdac2/Vdac3/Aifm1/Maoa/Asl/Prnp/Scp2/Hadhb/Hk2/Akap1	18
CC	GO:0016529	sarcoplasmic reticulum	11/1006	75/23436	0.000341302345997037	0.00143527807753721	0.000856527323519925	Hsp90b1/Agl/Asph/Thbs1/Atp2a2/Calr/Hk2/Cherp/Xdh/Itpr3/Ryr1	11
CC	GO:0044327	dendritic spine head	5/1006	16/23436	0.000424092221517935	0.00176941115582147	0.00105592708843055	Fus/Fmr1/Ppp1r9b/Dnm1/Dnm2	5
CC	GO:0030057	desmosome	6/1006	24/23436	0.000426330561953835	0.00176941115582147	0.00105592708843055	Jup/Dsp/Uba1/Dsg1a/Dsg4/Dsc1	6
CC	GO:0030134	COPII-coated ER to Golgi transport vesicle	9/1006	54/23436	0.000445523209813549	0.00183705998851691	0.00109629771382691	Sec23a/Sec16a/Sec13/Uso1/Sec23b/Sec24b/Sec24d/Sec31a/Pef1	9
CC	GO:0008180	COP9 signalosome	7/1006	34/23436	0.000511472345395034	0.00209538670532804	0.00125045870521027	Myh9/Hspa5/Hsp90ab1/Cops3/Dock7/Amot/Wdr6	7
CC	GO:0030687	preribosome, large subunit precursor	6/1006	25/23436	0.000540736527015837	0.00220107496573754	0.00131353002513969	Wdr37/Nsa2/Mak16/Rrs1/Fbxw8/Las1l	6
CC	GO:0005845	mRNA cap binding complex	4/1006	10/23436	0.000575742564197488	0.00231390207762914	0.00138086157968751	Ago2/Fmr1/Eif4e/Ncbp1	4
CC	GO:0034518	RNA cap binding complex	4/1006	10/23436	0.000575742564197488	0.00231390207762914	0.00138086157968751	Ago2/Fmr1/Eif4e/Ncbp1	4
CC	GO:0005791	rough endoplasmic reticulum	12/1006	93/23436	0.000620928599599854	0.00247980918708118	0.00147986955217443	Ckap4/Aldob/Rpl4/Hspd1/Fmr1/Glul/Canx/Vdac3/Lyz1/Rpn1/Uba1/Rpn2	12
CC	GO:0005604	basement membrane	13/1006	107/23436	0.000672195718532222	0.00266777675792475	0.00159204249126052	Anxa2/Rpsa/Alb/Fn1/Trf/Ccdc80/Adamts1/Cask/Fbln1/Hspg2/Itgb1/Nid1/Lama2	13
CC	GO:0099524	postsynaptic cytosol	6/1006	26/23436	0.000677635425130215	0.00267266145936451	0.00159495752237252	Hnrnpa2b1/Hspa8/Dbn1/Nedd4/Fmr1/Eif4e	6
CC	GO:0016328	lateral plasma membrane	9/1006	58/23436	0.000765515710518339	0.00300063256900707	0.0017906800246043	Anxa1/Myo1c/Iqgap1/Coro1c/Sptan1/Jup/Cdh1/Mark2/Dsg1a	9
CC	GO:0043204	perikaryon	15/1006	137/23436	0.000817198598934875	0.0031835650940101	0.0018998482119248	Hnrnpa2b1/Hspa8/Fus/Dhx36/Arpc2/Anxa5/Hspb1/Ppp1ca/Ass1/Fmr1/Glul/Got2/Top1/Asl/Map1b	15
CC	GO:0005732	small nucleolar ribonucleoprotein complex	6/1006	27/23436	0.000839889065160568	0.00323230034167855	0.00192893182429221	Fbl/Nop56/Dkc1/Nop58/Rpp30/Pop1	6
CC	GO:0070971	endoplasmic reticulum exit site	6/1006	27/23436	0.000839889065160568	0.00323230034167855	0.00192893182429221	Tfg/Sec23a/Sec16a/Pdcd6ip/Sec23b/Sec31a	6
CC	GO:0005788	endoplasmic reticulum lumen	9/1006	60/23436	0.000984533787458293	0.0037661382833495	0.0022475089631261	Hspa5/Hsp90b1/Dnajc10/Lyz1/Pdia6/Pdia4/Uggt1/Ces1d/Calr	9
CC	GO:0012506	vesicle membrane	27/1006	332/23436	0.00118984804523417	0.00452427250732754	0.00269993883570313	Actn1/Sec23a/Myo1c/Sec16a/Anxa3/Anxa7/Sec13/Anxa4/Uso1/Sec23b/Sec24b/Trf/Copa/Cltc/Ap2a1/Ap2b1/Sec24d/Copb1/Myo6/Lamp2/Cope/Sec31a/Atp2a2/Pef1/Itpr3/Stxbp5/Ryr1	27
CC	GO:0031970	organelle envelope lumen	11/1006	88/23436	0.00134590459826272	0.0050871989279573	0.00303587503367531	Tubb5/Pdia3/Sod1/Cat/Cycs/Trap1/Aifm1/Htra2/Fbxl4/Pnpt1/Ccar1	11
CC	GO:0045334	clathrin-coated endocytic vesicle	6/1006	30/23436	0.00150962284347395	0.0056722515124613	0.00338501540735362	Myo1e/Cltc/Ap2a1/Ap2b1/Myo6/Dnm2	6
CC	GO:0005905	clathrin-coated pit	9/1006	64/23436	0.00157459863214064	0.00588158900829002	0.00350994122334755	Cttn/Hspd1/Trf/Cltc/Ap2a1/Ap2b1/Myo6/Dnm2/Lrp1	9
CC	GO:0035145	exon-exon junction complex	5/1006	21/23436	0.00165240599647459	0.00613612753076821	0.00366184154343399	Srsf1/Upf1/Thrap3/Tdrd3/Upf2	5
CC	GO:0005652	nuclear lamina	4/1006	13/23436	0.00176782894749407	0.00642930175835641	0.00383679839702993	Lmna/Pcna/Cask/Lbr	4
CC	GO:0030677	ribonuclease P complex	4/1006	13/23436	0.00176782894749407	0.00642930175835641	0.00383679839702993	Trmt10c/Rpp38/Rpp30/Pop1	4
CC	GO:0032437	cuticular plate	4/1006	13/23436	0.00176782894749407	0.00642930175835641	0.00383679839702993	Sptbn1/Sptan1/Myo1e/Triobp	4
CC	GO:0030175	filopodium	11/1006	91/23436	0.00177185481529507	0.00642930175835641	0.00383679839702993	Dbn1/Twf1/Fmr1/Myo1b/Myo5a/Ppp1r9b/Ap2a1/Myo9b/Dync1h1/Itgb1/Utrn	11
CC	GO:0009898	cytoplasmic side of plasma membrane	16/1006	163/23436	0.00179022261130407	0.00645904180783004	0.0038545462922815	Iqgap1/Gnai2/Jup/Gnb2/Gnao1/Ppp1r9b/Farp1/S100a6/Htra2/Cdh1/Esyt2/Atp2a2/Lck/Dsg1a/G6pdx/Ryr1	16
CC	GO:0031256	leading edge membrane	15/1006	149/23436	0.0019147865080201	0.00686943182255798	0.00409945371922234	Rps3/Twf1/Myo1d/Myo1c/Arpc2/Sptbn1/Eef1a1/Ppp1r9b/Arhgef2/Inpp5k/Myo6/Dnm2/Eps8/Pip5k1a/Itgb1	15
CC	GO:0030027	lamellipodium	16/1006	165/23436	0.00202952771403737	0.00724016909221196	0.0043206976762475	Myh10/Tmod3/Cttn/Dbn1/Arpc2/Gsn/Coro1c/Coro1b/Ppp1r9b/Myo9b/Ctnnd1/Dnm2/Cdh1/Amot/Pip5k1a/Nckap1	16
CC	GO:0005798	Golgi-associated vesicle	14/1006	136/23436	0.00216841300384455	0.00769241484604073	0.00459058324836248	Sec23a/Sec16a/Sec13/Uso1/Sec23b/Sec24b/Copa/Cltc/Lyz1/Sec24d/Copb1/Cope/Sec31a/Pef1	14
CC	GO:0000974	Prp19 complex	4/1006	14/23436	0.00239142568783163	0.00843641839873935	0.005034580395435	Hspa8/Polr2a/U2af2/Xab2	4
CC	GO:0005643	nuclear pore	9/1006	68/23436	0.00241960987666854	0.0084886865838924	0.0050657723501057	Myo1c/Sec13/Nxf1/Kpnb1/Rangap1/Nup62/Lbr/Nup214/Ranbp2	9
CC	GO:0005838	proteasome regulatory particle	5/1006	23/23436	0.0025446695823751	0.00882986439785894	0.00526937618438329	Psmd3/Psmd13/Psmd2/Psmc5/Psmc6	5
CC	GO:0097470	ribbon synapse	5/1006	23/23436	0.0025446695823751	0.00882986439785894	0.00526937618438329	Hspa8/Cltc/Myo6/Dnm1/Atp2a2	5
CC	GO:0005913	cell-cell adherens junction	12/1006	112/23436	0.00314017196843457	0.0108160781998598	0.00645468404798928	Myh9/Actn1/Sptan1/Ppp1ca/Jup/Dsp/Ctnnd1/Cdh1/Atp2a2/Pard3/Vcl/Tnks1bp1	12
CC	GO:0043220	Schmidt-Lanterman incisure	4/1006	15/23436	0.00315114089287254	0.0108160781998598	0.00645468404798928	Anxa2/Cdh1/Pard3/Prkci	4
CC	GO:0030659	cytoplasmic vesicle membrane	24/1006	306/23436	0.00345400856173103	0.0117919109499957	0.00703702932780516	Actn1/Sec23a/Myo1c/Sec16a/Anxa3/Anxa7/Sec13/Uso1/Sec23b/Sec24b/Trf/Copa/Cltc/Ap2a1/Ap2b1/Sec24d/Copb1/Lamp2/Cope/Sec31a/Pef1/Itpr3/Stxbp5/Ryr1	24
CC	GO:0022624	proteasome accessory complex	5/1006	25/23436	0.00374247489240612	0.0127084040464058	0.0075839626302629	Psmd3/Psmd13/Psmd2/Psmc5/Psmc6	5
CC	GO:0000315	organellar large ribosomal subunit	8/1006	60/23436	0.00396249212667984	0.0133006282059822	0.00793738276693508	Mrpl15/Mrpl1/Mrpl39/Mrpl37/Mrpl46/Mrpl44/Mrpl38/Mrpl2	8
CC	GO:0005762	mitochondrial large ribosomal subunit	8/1006	60/23436	0.00396249212667984	0.0133006282059822	0.00793738276693508	Mrpl15/Mrpl1/Mrpl39/Mrpl37/Mrpl46/Mrpl44/Mrpl38/Mrpl2	8
CC	GO:0005719	nuclear euchromatin	6/1006	36/23436	0.00397971552619939	0.0133006282059822	0.00793738276693508	Prdx1/Trim28/Polr2a/H1f5/H1f0/Smarca4	6
CC	GO:0098858	actin-based cell projection	18/1006	209/23436	0.00405327377232114	0.0134281237972784	0.00801346799340279	Dbn1/Twf1/Myo1c/Nedd4/Fmr1/Myo1b/Myo5a/Ppp1r9b/Lyz1/Ap2a1/Myo9b/Myo6/Dync1h1/Eps8/Triobp/Atp6v1a/Itgb1/Utrn	18
CC	GO:0005682	U5 snRNP	4/1006	16/23436	0.00406015711665741	0.0134281237972784	0.00801346799340279	Snrnp200/Prpf8/Prpf6/Ddx23	4
CC	GO:0005689	U12-type spliceosomal complex	5/1006	26/23436	0.00447219857509086	0.0147142284724492	0.00878097347713504	Ybx1/Dhx15/Sf3b2/Sf3b1/Sf3b3	5
CC	GO:0031941	filamentous actin	6/1006	37/23436	0.00458060085112154	0.0149932038168153	0.00894745689855536	Actg1/Tmod3/Myo1c/Arpc2/Myo6/Nckap1	6
CC	GO:0005758	mitochondrial intermembrane space	9/1006	75/23436	0.00472817395440934	0.0153968741592304	0.00918835424338657	Pdia3/Sod1/Cat/Cycs/Trap1/Aifm1/Htra2/Fbxl4/Pnpt1	9
CC	GO:0098562	cytoplasmic side of membrane	16/1006	180/23436	0.00481578019669889	0.0156021450250194	0.00931085322670032	Iqgap1/Gnai2/Jup/Gnb2/Gnao1/Ppp1r9b/Farp1/S100a6/Htra2/Cdh1/Esyt2/Atp2a2/Lck/Dsg1a/G6pdx/Ryr1	16
CC	GO:0071007	U2-type catalytic step 2 spliceosome	5/1006	27/23436	0.00529772346371136	0.0170764182713539	0.0101906515999791	Eftud2/Snrpa1/Snw1/Prpf8/Xab2	5
CC	GO:0000803	sex chromosome	6/1006	39/23436	0.00597880166661699	0.0191744396883929	0.0114426826155349	Hnrnpu/Smarcc1/Smarcb1/H3f3a/Smchd1/Usp7	6
CC	GO:0097386	glial cell projection	5/1006	28/23436	0.00622537813018791	0.0198649000636649	0.0118547269339733	Eif2s1/Fmr1/Glul/Lgals3/Itgb1	5
CC	GO:0005782	peroxisomal matrix	4/1006	18/23436	0.00637584768267066	0.0200428875173063	0.0119609440633738	Prdx1/Fabp1/Hspd1/Scp2	4
CC	GO:0031907	microbody lumen	4/1006	18/23436	0.00637584768267066	0.0200428875173063	0.0119609440633738	Prdx1/Fabp1/Hspd1/Scp2	4
CC	GO:0032433	filopodium tip	4/1006	18/23436	0.00637584768267066	0.0200428875173063	0.0119609440633738	Fmr1/Myo5a/Ap2a1/Myo9b	4
CC	GO:0005811	lipid droplet	9/1006	79/23436	0.00666014603201561	0.0208334617257631	0.0124327330646908	Ckap4/Gapdh/Anxa2/Vcp/Set/Nsdhl/Ces1d/Hspa4/Akap1	9
CC	GO:0030681	multimeric ribonuclease P complex	3/1006	10/23436	0.00754323312034428	0.0231398697169982	0.0138091224171062	Rpp38/Rpp30/Pop1	3
CC	GO:0032797	SMN complex	3/1006	10/23436	0.00754323312034428	0.0231398697169982	0.0138091224171062	Strap/Fmr1/Ddx20	3
CC	GO:0034709	methylosome	3/1006	10/23436	0.00754323312034428	0.0231398697169982	0.0138091224171062	Prmt1/Prmt5/Wdr77	3
CC	GO:0071203	WASH complex	3/1006	10/23436	0.00754323312034428	0.0231398697169982	0.0138091224171062	Capza1/Snx27/Dnajc13	3
CC	GO:0005697	telomerase holoenzyme complex	4/1006	19/23436	0.0078056560429162	0.0233801489964707	0.0139525132842594	Hnrnpu/Hnrnpc/Dkc1/Nat10	4
CC	GO:0043186	P granule	4/1006	19/23436	0.0078056560429162	0.0233801489964707	0.0139525132842594	Ddx3x/Ddx3y/Mov10/Helz	4
CC	GO:0043218	compact myelin	4/1006	19/23436	0.0078056560429162	0.0233801489964707	0.0139525132842594	Anxa2/Cdh1/Pard3/Prkci	4
CC	GO:0045495	pole plasm	4/1006	19/23436	0.0078056560429162	0.0233801489964707	0.0139525132842594	Ddx3x/Ddx3y/Mov10/Helz	4
CC	GO:0060293	germ plasm	4/1006	19/23436	0.0078056560429162	0.0233801489964707	0.0139525132842594	Ddx3x/Ddx3y/Mov10/Helz	4
CC	GO:0070069	cytochrome complex	5/1006	30/23436	0.00841170850043381	0.0250771591444858	0.0149652338035887	Uqcrc2/Cyc1/Cox4i1/Cox5a/Ugt1a1	5
CC	GO:0031594	neuromuscular junction	10/1006	97/23436	0.00875258989291643	0.0259714700093548	0.0154989294709784	Myh9/Myh10/Trip4/Dnaja3/Ascc1/Akap1/Itgb1/Utrn/Stxbp5/Lama2	10
CC	GO:0005793	endoplasmic reticulum-Golgi intermediate compartment	8/1006	69/23436	0.00924966201033481	0.0273187691933144	0.0163029538493049	Hspa5/Fn1/P4hb/Rgmb/Pdia6/Uggt1/Nucb2/Ftcd	8
CC	GO:0098685	Schaffer collateral - CA1 synapse	11/1006	113/23436	0.00932962861199913	0.0274273804102752	0.0163677694947353	Actg1/Actb/Pfn1/Fmr1/Myo5a/Myo6/Ctnnd1/Cask/Prkci/Itgb1/Stxbp5	11
CC	GO:0031234	extrinsic component of cytoplasmic side of plasma membrane	10/1006	98/23436	0.00938347080232155	0.0274585435920469	0.0163863666691038	Iqgap1/Gnai2/Gnb2/Gnao1/Farp1/S100a6/Esyt2/Atp2a2/Lck/Ryr1	10
CC	GO:0005583	fibrillar collagen trimer	3/1006	11/23436	0.0100441728999771	0.0289911354158431	0.0173009676746018	Lum/Col1a1/Col1a2	3
CC	GO:0005751	mitochondrial respiratory chain complex IV	3/1006	11/23436	0.0100441728999771	0.0289911354158431	0.0173009676746018	Uqcrc2/Cox4i1/Cox5a	3
CC	GO:0098643	banded collagen fibril	3/1006	11/23436	0.0100441728999771	0.0289911354158431	0.0173009676746018	Lum/Col1a1/Col1a2	3
CC	GO:0098687	chromosomal region	22/1006	299/23436	0.0102142789344319	0.0293487200152228	0.0175143625453464	Hnrnpa2b1/Hnrnpu/Upf1/Ngdn/Dhx36/Ppp1r12a/Ppp1ca/Sec13/Ppp1cb/Fmr1/Dnmt1/Gpatch11/Polr2b/Spo11/H3f3a/Tfip11/Rassf2/Rangap1/Ppp2r1a/Ppp2cb/Ncapg/Smchd1	22
CC	GO:0044438	microbody part	7/1006	57/23436	0.0107220026123625	0.0305312630441712	0.018220065803401	Prdx1/Fabp1/Hspd1/Cat/Dhrs4/Pecr/Scp2	7
CC	GO:0044439	peroxisomal part	7/1006	57/23436	0.0107220026123625	0.0305312630441712	0.018220065803401	Prdx1/Fabp1/Hspd1/Cat/Dhrs4/Pecr/Scp2	7
CC	GO:0005657	replication fork	8/1006	71/23436	0.0109246165043695	0.0309693369655119	0.0184814940863394	Purb/Pura/Dnmt1/Pcna/Top1/Rfc3/Rfc4/Smarca5	8
CC	GO:0043679	axon terminus	15/1006	183/23436	0.0126439917955969	0.0356841546231291	0.0212951440767948	Actg1/Actb/Hspa8/Hnrnpr/Hnrnpk/Arpc2/Rpl26/Anxa5/Fmr1/Glul/Cad/Cdh1/Got1/Dpysl2/Ap3d1	15
CC	GO:0008540	proteasome regulatory particle, base subcomplex	3/1006	12/23436	0.0129699966359108	0.0359648378332024	0.0214626466969795	Psmd2/Psmc5/Psmc6	3
CC	GO:0030061	mitochondrial crista	3/1006	12/23436	0.0129699966359108	0.0359648378332024	0.0214626466969795	Phb/Hspd1/Akap1	3
CC	GO:0030688	preribosome, small subunit precursor	3/1006	12/23436	0.0129699966359108	0.0359648378332024	0.0214626466969795	Nob1/Tsr1/Riok2	3
CC	GO:0098684	photoreceptor ribbon synapse	3/1006	12/23436	0.0129699966359108	0.0359648378332024	0.0214626466969795	Hspa8/Cltc/Dnm1	3
CC	GO:0000791	euchromatin	6/1006	46/23436	0.0133326619194912	0.0368097405168562	0.0219668571671251	Prdx1/Trim28/Polr2a/H1f5/H1f0/Smarca4	6
CC	GO:0045335	phagocytic vesicle	9/1006	89/23436	0.0141143930899547	0.0387993056801785	0.0231541650142797	Actg1/Vim/Myo1c/Anxa3/Gsn/Flnb/Myo18a/Lamp2/Kif5b	9
CC	GO:0045120	pronucleus	4/1006	23/23436	0.0155703738278639	0.0426171869857481	0.025432552531901	Hnrnpl/Hnrnpc/Akap8/Slc2a1	4
CC	GO:0005665	RNA polymerase II, core complex	3/1006	13/23436	0.0163306469424358	0.044316071830969	0.0264463918096127	Polr2c/Polr2a/Polr2b	3
CC	GO:0098833	presynaptic endocytic zone	3/1006	13/23436	0.0163306469424358	0.044316071830969	0.0264463918096127	Cltc/Myo6/Dnm1	3
CC	GO:0072686	mitotic spindle	10/1006	107/23436	0.0167339595462144	0.0452172949440262	0.0269842124821375	Rps3/Hnrnpu/Cttn/Klhl22/Kifc1/Map4/Cltc/Rangap1/Numa1/Nup62	10
CC	GO:1990204	oxidoreductase complex	10/1006	108/23436	0.0177571613561517	0.0477788028015098	0.0285128371463631	Etfa/P4hb/Etfb/Uqcrc2/Sdha/Cyc1/Sdhb/Etfdh/Dlat/Ogdhl	10
CC	GO:0099523	presynaptic cytosol	4/1006	24/23436	0.018064023149571	0.0483993869197367	0.0288831815849237	Hspa8/Hnrnpab/Fmr1/Stxbp5	4
MF	GO:0003729	mRNA binding	83/965	272/22710	6.16700489907611e-48	5.10011305153594e-45	3.52493016862982e-45	Hnrnpd/Hnrnpa2b1/Rps3/Ddx3x/Syncrip/Elavl1/Hnrnpa1/Myh10/Hnrnpl/Hnrnpa3/Ddx5/Igf2bp3/Igf2bp2/Hnrnpr/Hnrnpk/Hnrnpa0/Tial1/Rps2/Hnrnpm/Gm6793/Hnrnpu/Rpl7/Pabpc1/Rpl6/Srsf1/Ilf3/Ybx1/Mecp2/Khsrp/Dhx9/Ago2/Igf2bp1/Tardbp/Tia1/Ybx3/Ncl/Hnrnpc/Fxr1/G3bp1/Rps13/Dazap1/Pcbp1/Rps6/Tra2b/Dhx36/Purb/Rpl26/Rbms2/Eef1a1/Gnl3/Hnrnpll/Fmr1/Larp1/Snrnp70/Fxr2/Eif4g1/Rbms3/Nxf1/Serbp1/Eif3d/Rpl35/Sf3b1/Cct5/Rida/…	83
MF	GO:0003725	double-stranded RNA binding	37/965	84/22710	1.24520265608735e-28	5.1489129829212e-26	3.55865811713385e-26	Vim/Ddx3x/Elavl1/Actn1/Hnrnpu/Ilf3/Ddx1/Dhx9/Ago2/Mtdh/Ilf2/Hsp90ab1/Fxr1/Dhx15/Dhx36/Stau1/Zfr/Hspd1/Ago1/Tubb4b/Dhx30/Fmr1/Zfp346/Ago3/Lsm14a/Eif4b/Cltc/Strbp/Mbnl1/Prkra/Ddx21/Eif2ak2/Mrpl44/Eif4a1/Adar/Stau2/Rc3h2	37
MF	GO:0003735	structural constituent of ribosome	49/965	182/22710	6.2647406358434e-26	1.72698016861417e-23	1.19359795272385e-23	Rps3/Rps4x/Rplp0/Rps2/Rpl7/Rpl6/Rps8/Rps9/Rpsa/Mrps22/Rps13/Rpl13/Rps24/Rpl4/Rps6/Rpl26/Rps25/Mrpl15/Mrpl1/Mrps35/Rpl3/Mrps2/Rpl27a/Mrps5/Mrps9/Rpl32/Rpl8/Mrpl39/Mrps31/Rpl11/Rpl19/Rpl24/Rps19/Rpl10a/Rps16/Rpl15/Dap3/Mrps18b/Rpl22/Mrpl37/Rpl21/Rpl35/Rpl28/Mrpl46/Rpl17/Rpl29/Mrpl2/Rps7/Srbd1	49
MF	GO:0003730	mRNA 3'-UTR binding	35/965	92/22710	1.57186083025768e-24	2.81853205532219e-22	1.94802126397244e-22	Hnrnpd/Hnrnpa2b1/Elavl1/Hnrnpl/Ddx5/Igf2bp3/Igf2bp2/Hnrnpr/Hnrnpk/Hnrnpa0/Tial1/Hnrnpu/Pabpc1/Ilf3/Khsrp/Igf2bp1/Tardbp/Tia1/Ybx3/Hnrnpc/Fxr1/Dazap1/Dhx36/Rbms2/Fmr1/Larp1/Fxr2/Rbms3/Serbp1/Cct5/Cpsf1/Rps7/Cpeb4/Pum1/Secisbp2l	35
MF	GO:0043021	ribonucleoprotein complex binding	43/965	147/22710	1.7040701664584e-24	2.81853205532219e-22	1.94802126397244e-22	Ddx3x/Hspa5/Ddx5/Hnrnpk/Hnrnpu/Eif2s1/Rack1/Dhx9/Ybx3/Rpsa/Hnrnpc/Mrps27/Prmt1/Ythdf3/Ptcd3/Ppp1ca/Fmr1/Larp1/Eef2/Snrnp70/Ythdf1/Snd1/Eif4b/Abcf1/Rpl35/Ighmbp2/Abce1/Srp68/Srp72/Eif3c/Timm50/Cpsf6/C1qbp/Cpeb4/Prmt5/Rpn2/Nemf/Stau2/Prmt3/Prpf6/Secisbp2l/Prpf31/Dhx29	43
MF	GO:0140098	catalytic activity, acting on RNA	64/965	357/22710	7.3742086696706e-23	1.01641176163626e-20	7.02490404847568e-21	Ddx3x/Ddx5/Ddx17/Ddx3y/Ddx1/Dhx9/Ago2/Upf1/Eri3/Fbl/Qars/Dhx15/Dhx36/Mov10/Xrn2/Dhx30/Polr2c/Polr2a/Ago3/Snd1/Rtcb/Farsa/Mrm3/Xrn1/Rida/Polr2b/Ighmbp2/Snrnp200/Ddx21/Mtrex/Dimt1/Mrpl44/Ddx56/Eif4a1/Trmt10c/Cpsf3/Ddx24/Trmt1l/Rpp38/Nob1/Prpf8/Dbr1/Toe1/Eprs/Rpp30/Kars/Nop2/Tars/Aars/Lrrc47/Tut7/Lars/Ythdc2/Thumpd3/Ddx49/Ddx28/Pop1/Ddx18/Dhx57/Nsun2/Ddx20/Pnpt1/Dhx29/Helz2	64
MF	GO:0003727	single-stranded RNA binding	33/965	96/22710	1.41413920341487e-21	1.67070445889156e-19	1.15470313902898e-19	Ddx3x/Syncrip/Hnrnpu/Hnrnpdl/Pabpc1/Ilf3/Ddx1/Dhx9/Ago2/Tardbp/Hnrnpf/Hnrnpc/Anxa1/Fxr1/Dazap1/Msi2/Tra2b/Zfr/Ago1/Rbms2/Fmr1/Khdrbs1/Rbms3/U2af2/Ago3/Rbm7/Lsm14a/Eif4b/Strbp/Ssb/Rps7/Lonp1/Pnpt1	33
MF	GO:0004386	helicase activity	40/965	157/22710	1.92391095783482e-20	1.98884295266175e-18	1.37458375013725e-18	Ddx3x/Ddx5/Ddx17/Ddx3y/Ddx1/Dhx9/Upf1/Anxa1/G3bp1/Dhx15/Dhx36/Mov10/Dhx30/Mcm3/Mcm5/Smarca4/Mcm4/Smarca2/Mcm6/Ighmbp2/Snrnp200/Ddx21/Mtrex/Ddx56/Eif4a1/Rfc3/Ddx24/Rfc4/Mcm7/Ythdc2/Ddx49/Ddx28/Ddx18/Dhx57/Ddx20/Ascc3/Dhx29/Helz/Smarca5/Helz2	40
MF	GO:0050662	coenzyme binding	53/965	288/22710	1.16810038900725e-19	1.07335446856556e-17	7.41846211966011e-18	Acadl/Alb/Prmt1/Etfa/Hadha/Aldh2/Ahcy/Cyb5r3/Cat/Gnmt/Glud1/Ldhb/Sqor/Idh1/Got2/Sdha/Idh2/Por/Acat1/Qdpr/Ivd/Akr1b10/Decr1/Pygb/Ugdh/Tkt/Aldh1a1/Aifm1/Acadm/Glyr1/Sord/Maoa/Cth/Adh1/Sgpl1/Scp2/Acads/Got1/Mdh1/Dmgdh/Nfs1/Pcx/Hadhb/Oat/Lbr/G6pdx/Xdh/Acadvl/Nnt/Acad11/Plod3/Me1/Parp1	53
MF	GO:0003724	RNA helicase activity	26/965	66/22710	5.09225264289257e-19	4.21129293567216e-17	2.9106244053586e-17	Ddx3x/Ddx5/Ddx17/Ddx3y/Ddx1/Dhx9/Upf1/Dhx15/Dhx36/Mov10/Dhx30/Ighmbp2/Snrnp200/Ddx21/Mtrex/Ddx56/Eif4a1/Ddx24/Ythdc2/Ddx49/Ddx28/Ddx18/Dhx57/Ddx20/Dhx29/Helz2	26
MF	GO:0051015	actin filament binding	42/965	200/22710	5.06704418144047e-18	3.80949594368297e-16	2.63292343590639e-16	Myh9/Actn4/Myh10/Actn1/Tpm3/Lasp1/Lima1/Tpm1/Capza2/Tpm2/Cttn/Dbn1/Tpm4/Twf1/Myo1d/Myo1c/Capza1/Arpc2/Gsn/Coro1c/Coro1b/Eef2/Myo1b/Myo5a/Arpc1b/Myo1e/Ppp1r9b/Anxa6/Frg1/Wdr1/Myo9b/Myo6/Myo18a/Flii/Triobp/Vcl/Sipa1l1/Map1s/Myh6/Obsl1/Utrn/Tln1	42
MF	GO:0003779	actin binding	62/965	428/22710	2.26783934673404e-17	1.56291928312421e-15	1.08020768883911e-15	Myh9/Actn4/Myh10/Actn1/Plec/Tpm3/Lasp1/Lima1/Hnrnpu/Tpm1/Tmod3/Capza2/Cald1/Tpm2/Cttn/Dbn1/Tpm4/Twf1/Myo1d/Myo1c/Capza1/Arpc2/Sptbn1/Pfn1/Gsn/Coro1c/Sptan1/Coro1b/Eef2/Ppp1r18/Myo1b/Myo5a/Arpc1b/Mprip/Myo1e/Flnb/Ywhah/Ppp1r9b/S100a4/Anxa6/Cnn3/Frg1/Wdr1/Myo9b/Flnc/Myo6/Myo18a/Fmnl3/Fmnl2/Eps8/Flii/Triobp/Vcl/Sipa1l1/Fhod1/Itgb1/Map1s/Myh6/Obsl1/Map1b/Utrn/Tln1	62
MF	GO:0048027	mRNA 5'-UTR binding	16/965	24/22710	5.34653391869762e-17	3.40121811597148e-15	2.35074325332211e-15	Ddx3x/Syncrip/Myh10/Igf2bp3/Igf2bp2/Igf2bp1/Ncl/Rps13/Dhx36/Rpl26/Gnl3/Fmr1/Larp1/Cct5/Rps7/Aco1	16
MF	GO:0019843	rRNA binding	24/965	72/22710	1.03122886595338e-15	6.09161622959604e-14	4.21020506926831e-14	Rps3/Rps4x/Rplp0/Rpl7/Rpl6/Rps9/Ncl/Mrps27/Rps13/Rpl4/Ptcd3/Rpl3/Rpl8/Eef2/Rpl11/Rpl19/Tst/Rpf2/Cavin1/Rpl17/Ddx21/Ngrn/Rrs1/Ddx28	24
MF	GO:0061980	regulatory RNA binding	17/965	35/22710	9.21947600858041e-15	5.08300443939733e-13	3.51310559484853e-13	Hnrnpa2b1/Elavl1/Mecp2/Dhx9/Ago2/Matr3/Ago1/Fmr1/Zfp346/Ago3/Ddx21/Zc3h7a/Zc3h7b/Tut7/Pum1/Rbm10/Pnpt1	17
MF	GO:0035198	miRNA binding	15/965	28/22710	5.32931818120705e-14	2.7545913349114e-12	1.90382879762857e-12	Hnrnpa2b1/Elavl1/Ago2/Matr3/Ago1/Fmr1/Zfp346/Ago3/Ddx21/Zc3h7a/Zc3h7b/Tut7/Pum1/Rbm10/Pnpt1	15
MF	GO:0003697	single-stranded DNA binding	25/965	111/22710	5.39101496458737e-12	2.401745578936e-10	1.65996035048972e-10	Hnrnpa2b1/Hnrnpk/Hnrnpu/Hnrnpdl/Ybx1/Dhx9/Ybx3/Ncl/Fubp3/Anxa1/Pcbp1/Dhx36/Purb/Alyref/Pcbp2/Pura/Mcm3/Mcm5/Lrpprc/Top1/Mcm4/Mcm6/Ighmbp2/Mcm7/Lonp1	25
MF	GO:0043022	ribosome binding	19/965	62/22710	5.5179160821988e-12	2.401745578936e-10	1.65996035048972e-10	Hspa5/Eif2s1/Rack1/Rpsa/Mrps27/Ythdf3/Fmr1/Eef2/Ythdf1/Abcf1/Ighmbp2/Srp68/Srp72/Eif3c/C1qbp/Cpeb4/Rpn2/Stau2/Prmt3	19
MF	GO:0051287	NAD binding	19/965	62/22710	5.5179160821988e-12	2.401745578936e-10	1.65996035048972e-10	Hadha/Aldh2/Ahcy/Cyb5r3/Glud1/Ldhb/Idh1/Idh2/Qdpr/Ugdh/Aldh1a1/Glyr1/Sord/Adh1/Mdh1/Hadhb/Nnt/Me1/Parp1	19
MF	GO:0045182	translation regulator activity	18/965	56/22710	8.04449461077776e-12	3.3263985215566e-10	2.29903188086964e-10	Rps9/Igf2bp1/Fxr1/Pcbp1/Purb/Pura/Fmr1/Larp1/Fxr2/Rpl22/Abcf1/Eif2ak2/Eif4e/Paip1/Samd4/C1qbp/Cpeb4/Aars	18
MF	GO:0008135	translation factor activity, RNA binding	20/965	77/22710	4.48298087208322e-11	1.7654405624823e-09	1.220179756161e-09	Eif2s1/Eef1a1/Eef2/Eif4g1/Eif4b/Eif3d/Eef1g/Tufm/Eif4e/Eif4a1/Eif3c/Eif4g3/Eef1b2/Eif3l/Cpeb4/Eif3a/Eif2s2/Eif2b5/Eif3b/Dhx29	20
MF	GO:0008187	poly-pyrimidine tract binding	13/965	33/22710	3.53237195032282e-10	1.27011808822477e-08	8.77838887425762e-09	Hnrnpu/Pabpc1/Hnrnpc/Dazap1/Msi2/Rbms2/Fmr1/Khdrbs1/Rbms3/U2af2/Ssb/Rps7/Pnpt1	13
MF	GO:0036002	pre-mRNA binding	13/965	33/22710	3.53237195032282e-10	1.27011808822477e-08	8.77838887425762e-09	Hnrnpa2b1/Hnrnpl/Ddx5/Hnrnpk/Hnrnpu/Prpf39/Tra2b/U2af2/U2af1/Sf1/Srsf2/Srsf6/Prpf8	13
MF	GO:0016887	ATPase activity	45/965	379/22710	5.29170994531965e-10	1.8234350519914e-08	1.26026250013534e-08	Hspa9/Myh9/Ddx3x/Hspa5/Hspa8/Myh10/Atp5c1/Dhx9/Anxa1/Myo1d/Myo1c/Dhx36/Anxa5/Kifc1/Vcp/Myo1b/Myo1e/Mcm5/Abcf1/Smarca4/Smarca2/Myo9b/Mcm6/Ighmbp2/Abce1/Kif2a/Rfc3/Dync1h1/Gtf2h4/Rfc4/Psmc5/Mcm7/Psmc6/Atp2a2/Kif5b/Ythdc2/Lonp1/Smchd1/Nsf/Atp6v1a/Yme1l1/Myh6/Kif1c/Smarca5/Dnah7c	45
MF	GO:0070717	poly-purine tract binding	13/965	35/22710	8.40607173919574e-10	2.78072853132595e-08	1.92189345447717e-08	Ddx3x/Syncrip/Hnrnpu/Hnrnpdl/Pabpc1/Ddx1/Dazap1/Tra2b/Rbms2/Fmr1/Khdrbs1/Rbms3/Pnpt1	13
MF	GO:0042623	ATPase activity, coupled	37/965	282/22710	1.18185912178035e-09	3.75922112966288e-08	2.59817612601915e-08	Hspa9/Myh9/Hspa5/Hspa8/Myh10/Atp5c1/Dhx9/Anxa1/Myo1d/Myo1c/Dhx36/Anxa5/Kifc1/Myo1b/Myo1e/Mcm5/Smarca4/Smarca2/Myo9b/Mcm6/Ighmbp2/Rfc3/Dync1h1/Gtf2h4/Rfc4/Mcm7/Psmc6/Atp2a2/Ythdc2/Lonp1/Nsf/Atp6v1a/Yme1l1/Myh6/Kif1c/Smarca5/Dnah7c	37
MF	GO:0016874	ligase activity	25/965	146/22710	2.60332508643767e-09	7.97388832031094e-08	5.51113263912536e-08	Cps1/Qars/Ass1/Trim25/Glul/Suclg2/Paics/Rtcb/Farsa/Mthfd1/Cad/Suclg1/Uba1/Eprs/Kars/Asns/Tars/Pcx/Aars/Lrrc47/Gart/Lars/Aasdh/Aacs/Mthfd1l	25
MF	GO:0051082	unfolded protein binding	20/965	97/22710	3.70348900054151e-09	1.09385192980279e-07	7.56012980185729e-08	Hspa9/Hspa5/Hspa8/Hsp90b1/Hsp90ab1/Hspd1/Tcp1/Ppia/Srsf10/Ppib/Cct4/Canx/Cct5/Dnaja3/Cct6a/Trap1/Cct2/Dnajb11/Uggt1/Calr	20
MF	GO:0003743	translation initiation factor activity	14/965	47/22710	5.25006213940027e-09	1.49717289285656e-07	1.03476723836456e-07	Eif2s1/Eif4g1/Eif4b/Eif3d/Eif4e/Eif4a1/Eif3c/Eif4g3/Eif3l/Eif3a/Eif2s2/Eif2b5/Eif3b/Dhx29	14
MF	GO:0008097	5S rRNA binding	8/965	13/22710	1.09927581568759e-08	3.03033699857878e-07	2.09440971199424e-07	Rpl7/Rpl4/Rpl3/Eef2/Rpl11/Tst/Rpf2/Rrs1	8
MF	GO:0000049	tRNA binding	15/965	58/22710	1.27979352637106e-08	3.40843722071806e-07	2.35573271921327e-07	Rpl6/Mrps27/Eef1a1/Farsa/Ighmbp2/Ptcd1/Trmt10c/Aimp1/Trnau1ap/Trmt1l/Ssb/Nemf/Kars/Aars/Nsun2	15
MF	GO:0008266	poly(U) RNA binding	11/965	29/22710	1.3188632534822e-08	3.40843722071806e-07	2.35573271921327e-07	Pabpc1/Hnrnpc/Dazap1/Msi2/Rbms2/Fmr1/Khdrbs1/Rbms3/Ssb/Rps7/Pnpt1	11
MF	GO:0008022	protein C-terminus binding	31/965	234/22710	2.06724064084881e-08	5.18063033327868e-07	3.58057948319267e-07	Pabpc1/Ywhaq/Ago2/Ncl/Phb/Ywhab/Fn1/Myo1c/Nedd4/Ppp1cc/Polr2a/Atxn2/Ppp1r9b/Cltc/Sdcbp/Ap2a1/Yap1/Sp1/Stip1/Dnm1/Prrc2c/Cask/Fbln1/Atp2a2/Ppp2cb/Numa1/Lck/Pfkm/Usp7/Nsf/Hspg2	31
MF	GO:0016853	isomerase activity	24/965	153/22710	3.1697706832988e-08	7.71000104437679e-07	5.3287476192918e-07	Pdia3/Hspd1/P4hb/Dkc1/Ddt/Ppia/Pgam1/Ppib/Top1/Fkbp9/Tpi1/Spo11/Pgm1/Pdia6/Fkbp10/Pbld1/Pdia4/Acadm/Pusl1/Trub2/Top3b/Pdia2/Pgm2/Ranbp2	24
MF	GO:0048306	calcium-dependent protein binding	16/965	71/22710	3.54969670933536e-08	8.38742622462955e-07	5.79694831028301e-07	Ddx5/Hnrnpm/Anxa2/Anxa1/Myo1d/Anxa3/Anxa7/Anxa4/Myo5a/Pdcd6ip/S100a4/Anxa6/S100a6/Sec31a/Pef1/A2m	16
MF	GO:0005200	structural constituent of cytoskeleton	15/965	63/22710	4.30578743823346e-08	9.8913505872752e-07	6.83638180982681e-07	Actg1/Vim/Actb/Plec/Tpm1/Tpm2/Arpc2/Sptbn1/Tubb5/Tuba1c/Tubb4b/Krt16/Tuba4a/Arpc1b/Tln1	15
MF	GO:0043531	ADP binding	12/965	40/22710	6.0125571600625e-08	1.3438877760464e-06	9.28824619605672e-07	Myh9/Hspa8/Myh10/Pgk1/Vcp/Mat1a/Cyb5r3/Glud1/Pkm/Myo9b/Myo18a/Lonp1	12
MF	GO:0030898	actin-dependent ATPase activity	7/965	11/22710	6.95531508026582e-08	1.51369620299469e-06	1.04618728215633e-06	Myh9/Myh10/Myo1d/Myo1c/Myo1b/Myo9b/Myh6	7
MF	GO:0000146	microfilament motor activity	8/965	16/22710	9.80588179933208e-08	2.02736606201191e-06	1.40120889922035e-06	Myh9/Myh10/Myo1d/Myo1c/Myo1b/Myo5a/Myo9b/Myh6	8
MF	GO:0000339	RNA cap binding	8/965	16/22710	9.80588179933208e-08	2.02736606201191e-06	1.40120889922035e-06	Ago2/Fmr1/Larp1/Eif3d/Eif4e/Eif4g3/Ncbp1/Ncbp3	8
MF	GO:0035925	mRNA 3'-UTR AU-rich region binding	10/965	28/22710	1.19572104087922e-07	2.41185683123687e-06	1.6669487168098e-06	Hnrnpd/Elavl1/Hnrnpa0/Tial1/Ilf3/Khsrp/Tia1/Dhx36/Rbms3/Cpsf1	10
MF	GO:0003713	transcription coactivator activity	31/965	258/22710	1.96936025016373e-07	3.87776411163193e-06	2.6801068066138e-06	Actn4/Actn1/Ddx17/Rbm14/Dhx9/Mtdh/Trim28/Jup/Naca/Ccar2/Thrap3/Carm1/Prrx1/Rbm39/Smarca4/Snw1/Trip4/Smarcb1/Smarca2/Psip1/Yap1/Maged1/Wdr77/Smarcd3/Ascc1/Tdrd3/Jund/Prpf6/Mta2/Ccar1/Helz2	31
MF	GO:0017091	AU-rich element binding	10/965	30/22710	2.53332337150878e-07	4.87222890287852e-06	3.3674286186763e-06	Hnrnpd/Elavl1/Hnrnpa0/Tial1/Ilf3/Khsrp/Tia1/Dhx36/Rbms3/Cpsf1	10
MF	GO:0017069	snRNA binding	11/965	38/22710	3.22746643263291e-07	5.93136608841649e-06	4.09944859162497e-06	Hnrnpu/Snrpa/Snrnp70/Eftud2/Snrpa1/Lsm4/Ddx21/Sart3/Prpf8/Toe1/Prpf31	11
MF	GO:0031369	translation initiation factor binding	11/965	38/22710	3.22746643263291e-07	5.93136608841649e-06	4.09944859162497e-06	Ddx3x/Rps24/Fmr1/Larp1/Eif4g1/Rps19/Eif4e/Eif3c/Eif2s2/Eif2b5/Eif3b	11
MF	GO:0016616	oxidoreductase activity, acting on the CH-OH group of donors, NAD or NADP as acceptor	21/965	140/22710	4.90574920327465e-07	8.81968389371334e-06	6.09570209926347e-06	Ldha/Hadha/Akr1c6/Akr1a1/Hsd17b12/Ldhb/Dhrs4/Idh1/Mdh2/Idh2/Akr1b10/Ugdh/Rdh7/Sord/Nsdhl/Adh1/Sdr9c7/Mdh1/Hadhb/G6pdx/Me1	21
MF	GO:0035613	RNA stem-loop binding	7/965	14/22710	6.46365740924695e-07	1.13732865477601e-05	7.86061808112227e-06	Ddx3x/Myh10/Dhx9/Dazap1/Fmr1/Eprs/Rc3h2	7
MF	GO:0031625	ubiquitin protein ligase binding	33/965	306/22710	9.82911956712303e-07	1.6887634800969e-05	1.16718458562034e-05	Actg1/Hspa9/Hspa5/Hspa8/Ywhaz/Slc25a5/Hsp90ab1/Ywhae/Trim28/Tubb5/Hspd1/Tcp1/Pcbp2/Vcp/Polr2a/Rpl11/Bag4/Prdx6/Lrpprc/Tpi1/Erlin2/Cct2/Herc2/Psma3/Sqstm1/Rangap1/Triobp/Vcl/Cul4a/Sipa1l1/Calr/Usp7/Usp9x	33
MF	GO:1901681	sulfur compound binding	29/965	250/22710	1.00798484034407e-06	1.6887634800969e-05	1.16718458562034e-05	Acadl/Prmt1/Fn1/Gstp2/Anxa5/Gstm1/Hadha/Anxa4/Gnmt/Hsd17b12/Mdk/Ccdc80/Rpl22/Anxa6/Ccn1/Rpl29/Adamts1/Thbs1/Tkt/Acadm/Lxn/Scp2/Acads/Slit2/Sult1a1/Pcx/Slit3/Hadhb/Acadvl	29
MF	GO:0008143	poly(A) binding	9/965	27/22710	1.02101782351687e-06	1.6887634800969e-05	1.16718458562034e-05	Ddx3x/Syncrip/Hnrnpu/Hnrnpdl/Pabpc1/Ddx1/Rbms2/Khdrbs1/Rbms3	9
MF	GO:0003995	acyl-CoA dehydrogenase activity	6/965	10/22710	1.0510308231373e-06	1.70431860928343e-05	1.17793547360899e-05	Acadl/Ivd/Acadm/Acads/Acadvl/Acad11	6
MF	GO:0072341	modified amino acid binding	17/965	101/22710	1.15613960186561e-06	1.83870663604397e-05	1.27081741662556e-05	Hspa8/Anxa2/Cps1/Mfge8/Gstp2/Gstm1/Cavin2/Gnmt/Anxa6/Cpne1/Thbs1/Gsdma2/Dmgdh/Ftcd/Prmt3/Osbpl8/Tln1	17
MF	GO:0003678	DNA helicase activity	13/965	61/22710	1.3399225595929e-06	2.07528096471434e-05	1.43432516240042e-05	Ddx3x/Dhx9/Anxa1/Dhx36/Dhx30/Mcm5/Mcm4/Mcm6/Ighmbp2/Rfc3/Rfc4/Mcm7/Ascc3	13
MF	GO:0044389	ubiquitin-like protein ligase binding	34/965	325/22710	1.3550806782899e-06	2.07528096471434e-05	1.43432516240042e-05	Actg1/Hspa9/Hspa5/Hspa8/Ywhaz/Slc25a5/Hsp90ab1/Ywhae/Trim28/Tubb5/Hspd1/Tcp1/Pcbp2/Vcp/Polr2a/Rpl11/Bag4/Prdx6/Lrpprc/Trip4/Tpi1/Erlin2/Cct2/Herc2/Psma3/Sqstm1/Rangap1/Triobp/Vcl/Cul4a/Sipa1l1/Calr/Usp7/Usp9x	34
MF	GO:0016614	oxidoreductase activity, acting on CH-OH group of donors	21/965	149/22710	1.39752676289552e-06	2.10137205984472e-05	1.45235795646367e-05	Ldha/Hadha/Akr1c6/Akr1a1/Hsd17b12/Ldhb/Dhrs4/Idh1/Mdh2/Idh2/Akr1b10/Ugdh/Rdh7/Sord/Nsdhl/Adh1/Sdr9c7/Mdh1/Hadhb/G6pdx/Me1	21
MF	GO:0050660	flavin adenine dinucleotide binding	15/965	82/22710	1.65261280550002e-06	2.44055498240806e-05	1.68678337102727e-05	Acadl/Etfa/Cyb5r3/Sqor/Sdha/Por/Ivd/Aifm1/Acadm/Maoa/Acads/Dmgdh/Xdh/Acadvl/Acad11	15
MF	GO:0090079	translation regulator activity, nucleic acid binding	8/965	22/22710	1.93964163631033e-06	2.81418181268183e-05	1.94501460483197e-05	Pcbp1/Purb/Pura/Larp1/Abcf1/Paip1/C1qbp/Cpeb4	8
MF	GO:0003712	transcription coregulator activity	42/965	454/22710	2.14027108546938e-06	3.05173135807444e-05	2.10919636916492e-05	Actn4/Actn1/Ddx5/Ddx17/Hnrnpu/Ddx1/Rbm14/Dhx9/Mtdh/Raly/Trim28/Jup/Naca/Mybbp1a/Ccar2/Thrap3/Carm1/Prrx1/Rbm39/Smarca4/Snw1/Trip4/Smarcb1/Smarca2/Psip1/Yap1/C1qbp/Prmt5/Maged1/Sqstm1/Wdr77/Nfib/Smarcd3/Ascc1/Tdrd3/Jund/Prpf6/Ifi204/Mta2/Aebp1/Ccar1/Helz2	42
MF	GO:0050661	NADP binding	11/965	46/22710	2.61987686220378e-06	3.67226807634327e-05	2.53807874429376e-05	Cat/Idh1/Por/Qdpr/Akr1b10/Decr1/Glyr1/Lbr/G6pdx/Nnt/Me1	11
MF	GO:0016627	oxidoreductase activity, acting on the CH-CH group of donors	12/965	56/22710	3.20901956421857e-06	4.42309863268127e-05	3.05701337433454e-05	Acadl/Acaa1a/Sdha/Pecr/Ivd/Sdhb/Decr1/Acadm/Acads/Lbr/Acadvl/Acad11	12
MF	GO:0016741	transferase activity, transferring one-carbon groups	25/965	210/22710	3.46362562618852e-06	4.69576785714411e-05	3.24546801556578e-05	Fbl/Prmt1/Bhmt/Fam98a/Gnmt/Dnmt1/Aldh1l1/Carm1/Fam98b/Mrm3/Cad/Atic/Dimt1/Trmt10c/Trmt1l/Otc/Prmt5/Nop2/Eef1aknmt/Ftcd/Prmt3/Gart/Thumpd3/Nsun2/Setdb1	25
MF	GO:0004540	ribonuclease activity	17/965	110/22710	3.89927114625873e-06	5.20112457734834e-05	3.5947440278752e-05	Ago2/Eri3/Xrn2/Ago3/Snd1/Xrn1/Rida/Mrpl44/Cpsf3/Rpp38/Nob1/Dbr1/Toe1/Rpp30/Pop1/Pnpt1/Helz2	17
MF	GO:0016620	oxidoreductase activity, acting on the aldehyde or oxo group of donors, NAD or NADP as acceptor	11/965	48/22710	4.10508098126503e-06	5.38873328810505e-05	3.72440931132316e-05	Gapdh/Gm10358/Aldh2/Akr1c6/Suclg2/Aldh1l1/Dhrs4/Aldh4a1/Aldh1a1/Aldh6a1/Dlat	11
MF	GO:0005543	phospholipid binding	39/965	419/22710	4.24227929501922e-06	5.48182027653265e-05	3.78874614670302e-05	Hspa8/Anxa2/Aldob/Cps1/Anxa1/Fabp1/Twf1/Myo1c/Mfge8/Iqgap1/Sptbn1/Pfn1/Anxa5/Anxa3/Anxa7/Anxa4/Snx27/Cavin2/Myo1b/Myo1e/Got2/Anxa6/Sdcbp/Cpne1/Thbs1/Apoa1/Otc/Gsdma2/Esyt2/Numa1/Pard3/Prkci/Nup62/Myof/Osbpl8/Sh3pxd2a/Itpr3/Map1b/Tln1	39
MF	GO:0016903	oxidoreductase activity, acting on the aldehyde or oxo group of donors	12/965	58/22710	4.73944974722422e-06	6.03003837069912e-05	4.16764568865223e-05	Gapdh/Gm10358/Aldh2/Akr1c6/Suclg2/Aldh1l1/Dhrs4/Aldh4a1/Aldh1a1/Aldh6a1/Dlat/Ogdhl	12
MF	GO:0000340	RNA 7-methylguanosine cap binding	6/965	13/22710	7.69223086759502e-06	9.63859837500164e-05	6.66169276093157e-05	Ago2/Fmr1/Larp1/Eif4e/Ncbp1/Ncbp3	6
MF	GO:0034458	3'-5' RNA helicase activity	7/965	19/22710	7.8705318480333e-06	9.71482065421424e-05	6.71437359541568e-05	Dhx9/Dhx15/Dhx36/Dhx30/Ythdc2/Dhx57/Dhx29	7
MF	GO:0031406	carboxylic acid binding	24/965	208/22710	9.24576834969658e-06	0.000112444859194104	7.77159785431152e-05	Hspa8/Alb/Cps1/Fabp1/Ass1/Mat1a/Gnmt/Glud1/Glul/Got2/Rida/Gfpt1/Cad/Ugt1a1/Otc/C1qbp/Kars/Scp2/Got1/Dmgdh/Pcx/Aars/Ftcd/Plod3	24
MF	GO:0008094	DNA-dependent ATPase activity	13/965	72/22710	9.39044507067686e-06	0.000112549247441301	7.77881262147603e-05	Dhx9/Anxa1/Dhx36/Mcm5/Smarca4/Smarca2/Mcm6/Ighmbp2/Rfc3/Gtf2h4/Rfc4/Mcm7/Smarca5	13
MF	GO:0016645	oxidoreductase activity, acting on the CH-NH group of donors	8/965	27/22710	1.11418691288164e-05	0.000129805596041288	8.97148076757075e-05	Aldh1l1/Aldh4a1/Qdpr/Mthfd1/Aifm1/Dmgdh/Etfdh/Mthfd1l	8
MF	GO:0003774	motor activity	18/965	131/22710	1.11441321873416e-05	0.000129805596041288	8.97148076757075e-05	Myh9/Myh10/Myo1d/Myo1c/Kifc1/Myo1b/Myo5a/Myo1e/Myo9b/Myo6/Kif2a/Dync1h1/Myo18a/Cgnl1/Kif5b/Myh6/Kif1c/Dnah7c	18
MF	GO:0002020	protease binding	19/965	146/22710	1.42009664338555e-05	0.000163113878344424	0.000112735742303853	Anxa2/Fn1/Hspd1/Vcp/Ddt/Aldoa/Cltc/Trip4/Sart3/Col1a1/Prnp/Col1a2/Serpinb6a/Hspg2/Itgb1/Sh3pxd2a/A2m/Lrp1/Ryr1	19
MF	GO:0004521	endoribonuclease activity	11/965	55/22710	1.6562226429308e-05	0.000185864264233436	0.000128459613668626	Ago2/Ago3/Snd1/Rida/Mrpl44/Cpsf3/Rpp38/Nob1/Dbr1/Rpp30/Pop1	11
MF	GO:0004298	threonine-type endopeptidase activity	7/965	21/22710	1.68558885338666e-05	0.000185864264233436	0.000128459613668626	Psma5/Psma8/Psma3/Psma6/Psmb7/Psma1/Psma4	7
MF	GO:0070003	threonine-type peptidase activity	7/965	21/22710	1.68558885338666e-05	0.000185864264233436	0.000128459613668626	Psma5/Psma8/Psma3/Psma6/Psmb7/Psma1/Psma4	7
MF	GO:0005516	calmodulin binding	22/965	190/22710	2.03647359125191e-05	0.000221600481574385	0.000153158609425178	Myh9/Myh10/Ddx5/Myo1d/Myo1c/Iqgap1/Sptbn1/Sptan1/Ewsr1/Eef1a1/Myo1b/Myo5a/Myo1e/Cnn3/Cfap221/Myo9b/Myo6/Cth/Cask/Aebp1/Myh6/Ryr1	22
MF	GO:0043024	ribosomal small subunit binding	6/965	15/22710	2.08494692130165e-05	0.000223928714794347	0.000154767761895666	Ddx3x/Ptcd3/Larp1/Eif4b/Abce1/Dhx29	6
MF	GO:0004003	ATP-dependent DNA helicase activity	7/965	22/22710	2.38168037527263e-05	0.000246206208793808	0.000170164795233295	Dhx9/Anxa1/Mcm5/Mcm6/Rfc3/Rfc4/Mcm7	7
MF	GO:0008026	ATP-dependent helicase activity	7/965	22/22710	2.38168037527263e-05	0.000246206208793808	0.000170164795233295	Dhx9/Anxa1/Mcm5/Mcm6/Rfc3/Rfc4/Mcm7	7
MF	GO:0070035	purine NTP-dependent helicase activity	7/965	22/22710	2.38168037527263e-05	0.000246206208793808	0.000170164795233295	Dhx9/Anxa1/Mcm5/Mcm6/Rfc3/Rfc4/Mcm7	7
MF	GO:0004518	nuclease activity	22/965	193/22710	2.60123316743058e-05	0.00026558269499569	0.000183556804407382	Rps3/Ddx1/Ago2/Eri3/G3bp1/Xrn2/Ago3/Snd1/Xrn1/Rida/Spo11/Mrpl44/Cpsf3/Rpp38/Nob1/Dbr1/Toe1/Rpp30/Pop1/N4bp2/Pnpt1/Helz2	22
MF	GO:0019903	protein phosphatase binding	20/965	166/22710	2.68717217950365e-05	0.000271011145420673	0.000187308664116878	Vim/Rack1/Lmna/Hsp90b1/Ywhae/Iqgap1/Stau1/Ppp1ca/Jup/Vcp/Ppp1cc/Fmr1/Sod1/Lgals3/Ppp1r9b/Cdh1/Pard3/Lck/Ap3b1/Akap1	20
MF	GO:0002151	G-quadruplex RNA binding	5/965	10/22710	2.89004597756328e-05	0.000284531907552956	0.000196653504488328	Fxr1/Dhx36/Dhx30/Fmr1/Xrn1	5
MF	GO:0008494	translation activator activity	5/965	10/22710	2.89004597756328e-05	0.000284531907552956	0.000196653504488328	Pcbp1/Larp1/Abcf1/Paip1/C1qbp	5
MF	GO:0043177	organic acid binding	24/965	223/22710	2.9613559703077e-05	0.000288122516169937	0.000199135144504902	Hspa8/Alb/Cps1/Fabp1/Ass1/Mat1a/Gnmt/Glud1/Glul/Got2/Rida/Gfpt1/Cad/Ugt1a1/Otc/C1qbp/Kars/Scp2/Got1/Dmgdh/Pcx/Aars/Ftcd/Plod3	24
MF	GO:0050840	extracellular matrix binding	11/965	59/22710	3.31725555094459e-05	0.000318996551236183	0.000220473655344297	Anxa2/Ncl/Rpsa/Lgals3/Ccn1/Thbs1/Fbln2/Bgn/Slit2/Itgb1/Nid1	11
MF	GO:0009055	electron transfer activity	12/965	70/22710	3.53909861551272e-05	0.000332594835798752	0.000229872075146341	Etfa/Etfb/Sdha/Por/Cycs/Cyc1/Sdhb/Cox4i1/Cox5a/Aifm1/Etfdh/Xdh	12
MF	GO:0016597	amino acid binding	12/965	70/22710	3.53909861551272e-05	0.000332594835798752	0.000229872075146341	Cps1/Ass1/Mat1a/Gnmt/Glud1/Glul/Got2/Gfpt1/Cad/Otc/Kars/Aars	12
MF	GO:0016769	transferase activity, transferring nitrogenous groups	7/965	24/22710	4.48627590295853e-05	0.000416870805814236	0.000288119197552511	Gapdh/Got2/Psat1/Gfpt1/Got1/Tgm2/Oat	7
MF	GO:0043008	ATP-dependent protein binding	5/965	11/22710	5.11268395637111e-05	0.00046979884799099	0.000324700279334446	Hsp90ab1/Myo5a/Myo9b/Prnp/Nsf	5
MF	GO:0140097	catalytic activity, acting on DNA	21/965	190/22710	6.20177938765397e-05	0.000563612258636245	0.000389539179583124	Rps3/Ddx3x/Ddx1/Dhx9/Anxa1/Dhx36/Dkc1/Dhx30/Dnmt1/Pcna/Mcm5/Top1/Mcm4/Spo11/Mcm6/Ighmbp2/Rfc3/Rfc4/Mcm7/Top3b/Ascc3	21
MF	GO:0070182	DNA polymerase binding	6/965	18/22710	6.92936092324145e-05	0.00062288929168703	0.000430508350265459	Hnrnpa2b1/Hsp90ab1/Pcna/Smarca4/Lonp1/Nat10	6
MF	GO:0035257	nuclear hormone receptor binding	18/965	150/22710	7.03912110696388e-05	0.000625951952199906	0.000432625100292177	Actn4/Ddx5/Fus/Jup/Dnmt1/Pcna/Thrap3/Ywhah/Smarca4/Snw1/Trip4/Arid1a/Smarcd3/Jund/Prpf6/Nup62/Calr/Parp1	18
MF	GO:0051427	hormone receptor binding	20/965	178/22710	7.30575007004891e-05	0.000642750564673452	0.00044423541859312	Actn4/Ddx5/Fus/Jup/Dnmt1/Pcna/Thrap3/Ywhah/Gnao1/Smarca4/Snw1/Trip4/Arid1a/Psmc5/Smarcd3/Jund/Prpf6/Nup62/Calr/Parp1	20
MF	GO:0000062	fatty-acyl-CoA binding	7/965	26/22710	7.91494823535712e-05	0.000689017072698983	0.000476212397983259	Acadl/Hadha/Acadm/Scp2/Acads/Hadhb/Acadvl	7
MF	GO:1901567	fatty acid derivative binding	8/965	35/22710	8.73169455917464e-05	0.000743810949146282	0.000514083046377434	Hspa8/Acadl/Hadha/Acadm/Scp2/Acads/Hadhb/Acadvl	8
MF	GO:0031072	heat shock protein binding	17/965	139/22710	8.73736333678159e-05	0.000743810949146282	0.000514083046377434	Rps3/Hspa9/Hspa5/Hspa8/Hnrnpk/Dnajc10/Hsp90ab1/Eno1/Cltc/Dnajc9/Dnaja3/Dnajc2/Stip1/Apoa1/Kpnb1/Stau2/Nup62	17
MF	GO:0140101	catalytic activity, acting on a tRNA	15/965	113/22710	8.81420471781568e-05	0.000743810949146282	0.000514083046377434	Qars/Farsa/Trmt10c/Trmt1l/Rpp38/Eprs/Rpp30/Kars/Tars/Aars/Lrrc47/Lars/Thumpd3/Pop1/Nsun2	15
MF	GO:0008017	microtubule binding	24/965	239/22710	8.97842165281844e-05	0.000750015626957661	0.000518371393671495	Rps3/Gapdh/Tmod3/Drg1/Kifc1/Fmr1/Map4/Strbp/Cnn3/Arhgef2/Gas2/Kif2a/Dnm1/Dnm2/Capn6/Prnp/Dpysl2/Numa1/Ftcd/Kif5b/Akap1/Map1s/Kif1c/Map1b	24
MF	GO:0016891	endoribonuclease activity, producing 5'-phosphomonoesters	7/965	27/22710	0.000102952146982235	0.000851414255543087	0.000588452798014251	Ago2/Ago3/Mrpl44/Rpp38/Dbr1/Rpp30/Pop1	7
MF	GO:0019902	phosphatase binding	22/965	213/22710	0.000115314047421712	0.000932202074377379	0.000644289093600098	Vim/Rack1/Lmna/Hsp90b1/Ywhae/Iqgap1/Stau1/Ppp1ca/Jup/Vcp/Ppp1cc/Fmr1/Sod1/Ppp1r18/Lgals3/Ppp1r9b/Chchd3/Cdh1/Pard3/Lck/Ap3b1/Akap1	22
MF	GO:0016829	lyase activity	20/965	184/22710	0.000115869655305137	0.000932202074377379	0.000644289093600098	Rps3/Aldob/Eno1/Hadha/Ddt/Paics/Aldoa/Aco2/Tpi1/Cth/Hmgcll1/Asl/Sgpl1/Got1/Ftcd/Hadhb/Hal/Tkfc/Me1/Aco1	20
MF	GO:0016879	ligase activity, forming carbon-nitrogen bonds	9/965	46/22710	0.000116102555817255	0.000932202074377379	0.000644289093600098	Cps1/Ass1/Glul/Paics/Mthfd1/Cad/Asns/Gart/Mthfd1l	9
MF	GO:0015926	glucosidase activity	5/965	13/22710	0.000132629731476998	0.00102984841430785	0.000711777113179103	Agl/Gaa/Mogs/Ganab/Lct	5
MF	GO:0044548	S100 protein binding	5/965	13/22710	0.000132629731476998	0.00102984841430785	0.000711777113179103	Anxa2/Iqgap1/Ahnak/S100a6/Atp2a2	5
MF	GO:0097617	annealing activity	5/965	13/22710	0.000132629731476998	0.00102984841430785	0.000711777113179103	Ddx3x/Anxa1/Fxr1/Fmr1/Eif4b	5
MF	GO:0017116	single-stranded DNA-dependent ATP-dependent DNA helicase activity	6/965	20/22710	0.000134490482158704	0.00102984841430785	0.000711777113179103	Dhx9/Mcm5/Mcm6/Rfc3/Rfc4/Mcm7	6
MF	GO:0043142	single-stranded DNA-dependent ATPase activity	6/965	20/22710	0.000134490482158704	0.00102984841430785	0.000711777113179103	Dhx9/Mcm5/Mcm6/Rfc3/Rfc4/Mcm7	6
MF	GO:0001098	basal transcription machinery binding	10/965	58/22710	0.000149450674993832	0.00111347484882792	0.000769575310779051	Hnrnpu/Dhx9/Ago2/Fbl/Ago1/Nop58/Ccar2/Zfp326/Elp1/Elp3	10
MF	GO:0001099	basal RNA polymerase II transcription machinery binding	10/965	58/22710	0.000149450674993832	0.00111347484882792	0.000769575310779051	Hnrnpu/Dhx9/Ago2/Fbl/Ago1/Nop58/Ccar2/Zfp326/Elp1/Elp3	10
MF	GO:0070063	RNA polymerase binding	10/965	58/22710	0.000149450674993832	0.00111347484882792	0.000769575310779051	Hnrnpu/Dhx9/Ago2/Ago1/Ccar2/Ppib/Zfp326/Elp1/Elp3/Ythdc2	10
MF	GO:0004519	endonuclease activity	15/965	119/22710	0.000159163665935594	0.00117525314043514	0.000812273219953266	Rps3/Ago2/G3bp1/Ago3/Snd1/Rida/Spo11/Mrpl44/Cpsf3/Rpp38/Nob1/Dbr1/Rpp30/Pop1/N4bp2	15
MF	GO:0000993	RNA polymerase II complex binding	8/965	38/22710	0.000162049854708797	0.00118597548534668	0.00081968394137752	Hnrnpu/Dhx9/Ago2/Ago1/Ccar2/Zfp326/Elp1/Elp3	8
MF	GO:0016408	C-acyltransferase activity	6/965	21/22710	0.000181544319608638	0.00131699256417845	0.000910236062303698	Acaa2/Hadha/Acaa1a/Acat1/Scp2/Hadhb	6
MF	GO:0042826	histone deacetylase binding	15/965	121/22710	0.000191933298474661	0.00138025076381343	0.000953956806148657	Hnrnpd/Mecp2/Phb/Hsp90ab1/Ywhab/Ywhae/Dhx36/Akap8/Akap8l/Sfpq/Dnmt1/Sp1/Mta2/Ddx20/Parp1	15
MF	GO:0015037	peptide disulfide oxidoreductase activity	5/965	14/22710	0.000199103676901666	0.00141947190342826	0.000981064397074451	Pdia3/P4hb/Pdia6/Pdia4/Pdia2	5
MF	GO:0008483	transaminase activity	6/965	22/22710	0.000240692138054605	0.00170130254847144	0.00117585093084706	Got2/Psat1/Gfpt1/Got1/Tgm2/Oat	6
MF	GO:0043236	laminin binding	7/965	31/22710	0.000262794908020669	0.00183597901437266	0.00126893222784236	Ncl/Rpsa/Lgals3/Thbs1/Slit2/Itgb1/Nid1	7
MF	GO:0001786	phosphatidylserine binding	10/965	62/22710	0.000264185613918194	0.00183597901437266	0.00126893222784236	Hspa8/Anxa2/Mfge8/Cavin2/Anxa6/Cpne1/Thbs1/Gsdma2/Osbpl8/Tln1	10
MF	GO:0004812	aminoacyl-tRNA ligase activity	8/965	41/22710	0.000282848672821542	0.00192231335223334	0.00132860198595138	Qars/Farsa/Eprs/Kars/Tars/Aars/Lrrc47/Lars	8
MF	GO:0016875	ligase activity, forming carbon-oxygen bonds	8/965	41/22710	0.000282848672821542	0.00192231335223334	0.00132860198595138	Qars/Farsa/Eprs/Kars/Tars/Aars/Lrrc47/Lars	8
MF	GO:0051087	chaperone binding	13/965	99/22710	0.000284931093455582	0.00192231335223334	0.00132860198595138	Hspa9/Hspa8/Dnajc10/Alb/Fn1/Hspd1/Sod1/Bag4/Grn/Stip1/Prnp/Bag3/Lbr	13
MF	GO:0003756	protein disulfide isomerase activity	5/965	15/22710	0.00028823078074599	0.00192231335223334	0.00132860198595138	Pdia3/P4hb/Pdia6/Pdia4/Pdia2	5
MF	GO:0016864	intramolecular oxidoreductase activity, transposing S-S bonds	5/965	15/22710	0.00028823078074599	0.00192231335223334	0.00132860198595138	Pdia3/P4hb/Pdia6/Pdia4/Pdia2	5
MF	GO:0003688	DNA replication origin binding	6/965	23/22710	0.000314000922263601	0.00207743010169599	0.00143581053296114	Dhx9/Mcm3/Mcm5/Mcm4/Mcm6/Mcm7	6
MF	GO:0030374	nuclear receptor transcription coactivator activity	10/965	64/22710	0.000344758439524204	0.00226281928163902	0.00156394179333035	Actn4/Actn1/Rbm14/Ccar2/Thrap3/Carm1/Wdr77/Smarcd3/Ccar1/Helz2	10
MF	GO:0005544	calcium-dependent phospholipid binding	9/965	53/22710	0.000357956917379628	0.00233094780057443	0.00161102864597711	Anxa2/Anxa1/Anxa5/Anxa3/Anxa7/Anxa4/Anxa6/Cpne1/Esyt2	9
MF	GO:0043175	RNA polymerase core enzyme binding	8/965	43/22710	0.000398217532259584	0.00257285858733341	0.00177822467119206	Hnrnpu/Dhx9/Ago2/Ago1/Ccar2/Zfp326/Elp1/Elp3	8
MF	GO:0097718	disordered domain specific binding	7/965	34/22710	0.000481107807626892	0.00308431129385612	0.00213171390894657	Gapdh/Tpm1/Hsp90ab1/Fn1/Myo5a/Cltc/Numa1	7
MF	GO:0019842	vitamin binding	15/965	132/22710	0.000497043235719801	0.00316195966107904	0.00218538038053322	Alb/Gnmt/Got2/Akr1b10/Pygb/Tkt/Cth/Sgpl1/Got1/Dmgdh/Nfs1/Pcx/Ftcd/Oat/Plod3	15
MF	GO:0016646	oxidoreductase activity, acting on the CH-NH group of donors, NAD or NADP as acceptor	5/965	17/22710	0.00055325627312352	0.00344426747536572	0.00238049670861527	Aldh1l1/Aldh4a1/Qdpr/Mthfd1/Mthfd1l	5
MF	GO:0035197	siRNA binding	4/965	10/22710	0.000553914841866555	0.00344426747536572	0.00238049670861527	Mecp2/Dhx9/Ago2/Fmr1	4
MF	GO:0070180	large ribosomal subunit rRNA binding	4/965	10/22710	0.000553914841866555	0.00344426747536572	0.00238049670861527	Rplp0/Rpl19/Rpl17/Ddx28	4
MF	GO:0016866	intramolecular transferase activity	6/965	26/22710	0.000642173094904789	0.00396326230959896	0.0027391986687612	Dkc1/Pgam1/Pgm1/Pusl1/Trub2/Pgm2	6
MF	GO:0003746	translation elongation factor activity	5/965	18/22710	0.000739395759235485	0.00452948365102034	0.00313054110927773	Eef1a1/Eef2/Eef1g/Tufm/Eef1b2	5
MF	GO:0016273	arginine N-methyltransferase activity	4/965	11/22710	0.000841222271753896	0.00504123781695994	0.00348423869994177	Prmt1/Carm1/Prmt5/Prmt3	4
MF	GO:0016274	protein-arginine N-methyltransferase activity	4/965	11/22710	0.000841222271753896	0.00504123781695994	0.00348423869994177	Prmt1/Carm1/Prmt5/Prmt3	4
MF	GO:0055102	lipase inhibitor activity	4/965	11/22710	0.000841222271753896	0.00504123781695994	0.00348423869994177	Anxa2/Anxa1/Anxa3/Apoa1	4
MF	GO:0008168	methyltransferase activity	19/965	199/22710	0.00086813126573887	0.00516506875371256	0.00356982413704056	Fbl/Prmt1/Bhmt/Fam98a/Gnmt/Dnmt1/Carm1/Fam98b/Mrm3/Dimt1/Trmt10c/Trmt1l/Prmt5/Nop2/Eef1aknmt/Prmt3/Thumpd3/Nsun2/Setdb1	19
MF	GO:0005201	extracellular matrix structural constituent	15/965	140/22710	0.000922224428092469	0.00543964770416448	0.00375959868053372	Fn1/Mfge8/Thbs1/Lum/Fbln2/Col1a1/Fbln1/Col1a2/Bgn/Slit2/Pxdn/Fgg/Hspg2/Nid1/Lama2	15
MF	GO:0048029	monosaccharide binding	11/965	85/22710	0.000927436912076411	0.00543964770416448	0.00375959868053372	Aldob/Gys1/Lgals3/Fbp1/Aldoa/Tkt/Pfkl/Pfkm/Hk2/G6pdx/Plod3	11
MF	GO:0035258	steroid hormone receptor binding	11/965	87/22710	0.00112743940681046	0.00656086278707988	0.00453452363442293	Ddx5/Fus/Dnmt1/Pcna/Ywhah/Smarca4/Snw1/Trip4/Prpf6/Calr/Parp1	11
MF	GO:0016830	carbon-carbon lyase activity	8/965	50/22710	0.00113446599583122	0.00656086278707988	0.00453452363442293	Aldob/Ddt/Paics/Aldoa/Hmgcll1/Sgpl1/Got1/Me1	8
MF	GO:0016893	endonuclease activity, active with either ribo- or deoxyribonucleic acids and producing 5'-phosphomonoesters	7/965	39/22710	0.00114367550417604	0.00656819195801102	0.00453958917227771	Ago2/Ago3/Mrpl44/Rpp38/Dbr1/Rpp30/Pop1	7
MF	GO:0005080	protein kinase C binding	9/965	62/22710	0.001165639220438	0.00664816300208434	0.00459486095606415	Rack1/Ywhag/Hspb1/Cavin2/Dsp/Cavin3/Srsf2/C1qbp/Sqstm1	9
MF	GO:0032794	GTPase activating protein binding	5/965	20/22710	0.00124662753605352	0.0070613765227141	0.00488045243025999	Tubb5/Gnao1/Cdh1/Fmnl3/Fmnl2	5
MF	GO:0033218	amide binding	29/965	371/22710	0.00125960519412109	0.00708635030978326	0.00489771299969746	Hspa8/Rplp0/Acadl/Hsp90ab1/Gstp2/Hspd1/Anxa5/Gstm1/Hadha/Ppia/Gnmt/Ppib/Cltc/Srp68/Acadm/Apoa1/Prnp/Kpnb1/Scp2/Acads/Tnpo1/Dmgdh/Pcx/Ftcd/Hadhb/Lbr/Calr/Acadvl/Nup214	29
MF	GO:0030170	pyridoxal phosphate binding	8/965	51/22710	0.00129620579808528	0.00724298780416573	0.00500597260569209	Alb/Got2/Pygb/Cth/Sgpl1/Got1/Nfs1/Oat	8
MF	GO:0015036	disulfide oxidoreductase activity	7/965	40/22710	0.00133613328727758	0.00741598811126552	0.00512554132809416	Dnajc10/Pgk1/Pdia3/P4hb/Pdia6/Pdia4/Pdia2	7
MF	GO:0070279	vitamin B6 binding	8/965	52/22710	0.00147575911285725	0.0081363519088863	0.00562341893530867	Alb/Got2/Pygb/Cth/Sgpl1/Got1/Nfs1/Oat	8
MF	GO:0008757	S-adenosylmethionine-dependent methyltransferase activity	15/965	147/22710	0.00151505366842944	0.00829767803835196	0.00573491907952029	Fbl/Prmt1/Gnmt/Dnmt1/Carm1/Mrm3/Dimt1/Trmt10c/Trmt1l/Prmt5/Nop2/Prmt3/Thumpd3/Nsun2/Setdb1	15
MF	GO:0008157	protein phosphatase 1 binding	5/965	21/22710	0.00157946604119254	0.00842721558752404	0.00582444862728385	Lmna/Stau1/Ppp1ca/Ppp1cc/Ppp1r9b	5
MF	GO:0008327	methyl-CpG binding	5/965	21/22710	0.00157946604119254	0.00842721558752404	0.00582444862728385	Mecp2/Prmt1/Dnmt1/Prmt5/Wdr77	5
MF	GO:0043138	3'-5' DNA helicase activity	5/965	21/22710	0.00157946604119254	0.00842721558752404	0.00582444862728385	Dhx9/Mcm5/Mcm6/Mcm7/Ascc3	5
MF	GO:0044183	protein binding involved in protein folding	5/965	21/22710	0.00157946604119254	0.00842721558752404	0.00582444862728385	Hspa9/Hspa5/Hspa8/Hspb1/Cct2	5
MF	GO:1990841	promoter-specific chromatin binding	8/965	53/22710	0.00167447950316437	0.00887688813536498	0.00613523866544032	Ddx5/Hnrnpu/Mecp2/Dhx9/Trim28/Polr2a/Dnmt1/Setdb1	8
MF	GO:0017166	vinculin binding	4/965	13/22710	0.001702618430024	0.00896856969190985	0.00619860414014771	Actn1/Rtcb/Utrn/Tln1	4
MF	GO:0004601	peroxidase activity	8/965	54/22710	0.00189376898361311	0.00984998081413861	0.00680778919630531	Hbb-bs/Prdx1/Gstp2/Cat/Prdx2/Prdx6/Gpx1/Pxdn	8
MF	GO:0031491	nucleosome binding	8/965	54/22710	0.00189376898361311	0.00984998081413861	0.00680778919630531	H1f5/H1f0/Hp1bp3/H3f3a/Arid1a/Ssrp1/Supt16/Smarca5	8
MF	GO:0017048	Rho GTPase binding	16/965	166/22710	0.00194778308709037	0.0100676038313984	0.00695819879138206	Iqgap1/Prex2/Pfn1/Coro1c/Sod1/Farp1/Arhgef2/Myo9b/Dock7/Fmnl3/Fmnl2/Eps8/Vcl/Akap13/Nckap1/Cdc42bpb	16
MF	GO:0051059	NF-kappaB binding	6/965	32/22710	0.00203420915569493	0.0104490122469547	0.00722180824807026	Mtdh/Akap8/Anxa4/Dnaja3/Cpne1/Psma6	6
MF	GO:0016667	oxidoreductase activity, acting on a sulfur group of donors	8/965	55/22710	0.00213507613024081	0.0108994318500565	0.0075331146115709	Dnajc10/Pgk1/Pdia3/P4hb/Sqor/Pdia6/Pdia4/Pdia2	8
MF	GO:0048365	Rac GTPase binding	9/965	68/22710	0.00225841850808773	0.0114583564796844	0.0079194139482831	Iqgap1/Prex2/Coro1c/Sod1/Farp1/Arhgef2/Dock7/Eps8/Nckap1	9
MF	GO:0030506	ankyrin binding	5/965	23/22710	0.00243411811298934	0.0122744858502572	0.00848347968776131	Plec/Sptbn1/Cltc/Flnc/Cdh1	5
MF	GO:0015631	tubulin binding	26/965	336/22710	0.00251281925574904	0.0125945546939664	0.00870469445532204	Rps3/Gapdh/Tmod3/Drg1/Kifc1/Fmr1/Map4/Strbp/Cnn3/Lrpprc/Arhgef2/Cct5/Gas2/Kif2a/Dnm1/Dnm2/Capn6/Prnp/Dpysl2/Numa1/Ftcd/Kif5b/Akap1/Map1s/Kif1c/Map1b	26
MF	GO:0030246	carbohydrate binding	22/965	270/22710	0.00279703407153316	0.0139346215491441	0.00963087825518391	Aldob/Krt1/Gys1/Agl/Lgals3/Fbp1/Aldoa/Canx/Gfpt1/Pygb/Tkt/Gaa/Man2c1/Gbe1/Pfkl/Pfkm/Ganab/Calr/Hk2/G6pdx/Plod3/Atrn	22
MF	GO:0030371	translation repressor activity	5/965	24/22710	0.00296843507868612	0.0146124750599608	0.0100993749857554	Purb/Pura/Fmr1/Samd4/Cpeb4	5
MF	GO:0050780	dopamine receptor binding	5/965	24/22710	0.00296843507868612	0.0146124750599608	0.0100993749857554	Ppp1r9b/Dnm1/Dnm2/Vps35/Nsf	5
MF	GO:0016684	oxidoreductase activity, acting on peroxide as acceptor	8/965	58/22710	0.00300624258247575	0.0147110213947186	0.0101674850344711	Hbb-bs/Prdx1/Gstp2/Cat/Prdx2/Prdx6/Gpx1/Pxdn	8
MF	GO:0002039	p53 binding	9/965	71/22710	0.00304892716991021	0.0147453963129575	0.0101912431718144	Ybx1/Cdkn2aip/Hspd1/Eef2/Smarca4/Smarcb1/Prmt5/Usp10/Usp7	9
MF	GO:0097110	scaffold protein binding	9/965	71/22710	0.00304892716991021	0.0147453963129575	0.0101912431718144	Vim/Krt5/Ywhae/Krt8/Krt15/Dsp/Krt18/Kars/Ubtf	9
MF	GO:0005178	integrin binding	13/965	128/22710	0.00316534931315699	0.0152194411743072	0.0105188780724862	Myh9/Actn1/Fn1/Mfge8/P4hb/Anxa7/Ccn1/Thbs1/Fbln1/Calr/Itgb1/Utrn/Tln1	13
MF	GO:0042162	telomeric DNA binding	6/965	35/22710	0.00327020369542905	0.0156327078388429	0.0108045062769576	Hnrnpd/Hnrnpa2b1/Upf1/Ncl/Pura/Upf2	6
MF	GO:0050839	cell adhesion molecule binding	20/965	241/22710	0.00345516882441297	0.016296048627082	0.0112629725762178	Myh9/Actn1/Fn1/Mfge8/P4hb/Ppp1ca/Anxa7/Jup/Dsp/Sdcbp/Ccn1/Thbs1/Ctnnd1/Cdh1/Fbln1/Calr/Fgg/Itgb1/Utrn/Tln1	20
MF	GO:0005539	glycosaminoglycan binding	18/965	208/22710	0.00346410345310649	0.016296048627082	0.0112629725762178	Fn1/Anxa5/Anxa4/Hsd17b12/Mdk/Ccdc80/Rpl22/Anxa6/Ccn1/Rpl29/Adamts1/Thbs1/C1qbp/Lxn/Prnp/Bgn/Slit2/Slit3	18
MF	GO:0016860	intramolecular oxidoreductase activity	7/965	47/22710	0.00348543786740515	0.016296048627082	0.0112629725762178	Pdia3/P4hb/Ddt/Tpi1/Pdia6/Pdia4/Pdia2	7
MF	GO:0016209	antioxidant activity	10/965	86/22710	0.00348778791655807	0.016296048627082	0.0112629725762178	Hbb-bs/Prdx1/Fabp1/Gstp2/Sod1/Cat/Prdx2/Prdx6/Gpx1/Pxdn	10
MF	GO:0030515	snoRNA binding	5/965	25/22710	0.00358248270612478	0.0166444561683438	0.0115037735625414	Nop56/Dkc1/Nop58/Ddx21/Tsr1	5
MF	GO:0005521	lamin binding	4/965	16/22710	0.00391451131740364	0.01798500477496	0.0124302903236852	Hnrnpk/Ppp1cc/Akap8l/Prnp	4
MF	GO:0070034	telomerase RNA binding	4/965	16/22710	0.00391451131740364	0.01798500477496	0.0124302903236852	Hnrnpu/Hnrnpc/Dhx36/Dkc1	4
MF	GO:0030544	Hsp70 protein binding	7/965	49/22710	0.00442457097537831	0.0202161336830821	0.0139723293959315	Rps3/Dnajc10/Dnaja3/Dnajc2/Stip1/Stau2/Nup62	7
MF	GO:0004029	aldehyde dehydrogenase (NAD) activity	4/965	17/22710	0.00494874363872059	0.0223639944766226	0.0154568179224923	Aldh2/Aldh1l1/Aldh4a1/Aldh1a1	4
MF	GO:0030676	Rac guanyl-nucleotide exchange factor activity	4/965	17/22710	0.00494874363872059	0.0223639944766226	0.0154568179224923	Prex2/Farp1/Arhgef2/Eps8	4
MF	GO:0008173	RNA methyltransferase activity	8/965	63/22710	0.00504554386589962	0.0226775259624945	0.0156735144118049	Fbl/Mrm3/Dimt1/Trmt10c/Trmt1l/Nop2/Thumpd3/Nsun2	8
MF	GO:0001882	nucleoside binding	27/965	376/22710	0.00577978284705319	0.0258371914297999	0.0178573091661444	Actn4/Hsp90ab1/Tubb5/Tuba1c/Gnai2/Drg1/Tubb4b/Eef1a1/Gnl3/Eef2/Tuba4a/Glud1/Eftud2/Suclg2/Gnao1/Anxa6/Polr2b/Cad/Tufm/Suclg1/Diras2/Dnm1/Dnm2/Tsr1/Gtpbp4/Tgm2/Lsg1	27
MF	GO:0140142	nucleocytoplasmic carrier activity	5/965	28/22710	0.00596568064274306	0.0265248273739167	0.0183325670006196	Kpna4/Kpnb1/Tnpo1/Ipo9/Nup214	5
MF	GO:0016208	AMP binding	4/965	18/22710	0.00615141446143062	0.0269165066645668	0.0186032751465153	Cyb5r3/Fbp1/Pfkl/Pfkm	4
MF	GO:0061608	nuclear import signal receptor activity	4/965	18/22710	0.00615141446143062	0.0269165066645668	0.0186032751465153	Kpna4/Kpnb1/Tnpo1/Ipo9	4
MF	GO:0070402	NADPH binding	4/965	18/22710	0.00615141446143062	0.0269165066645668	0.0186032751465153	Qdpr/Akr1b10/Decr1/Lbr	4
MF	GO:0008201	heparin binding	14/965	155/22710	0.00643500718615326	0.0280092154892039	0.0193584980724721	Fn1/Anxa5/Anxa4/Hsd17b12/Mdk/Ccdc80/Rpl22/Ccn1/Rpl29/Adamts1/Thbs1/Lxn/Slit2/Slit3	14
MF	GO:0005347	ATP transmembrane transporter activity	3/965	10/22710	0.00733341448681729	0.0312615143329789	0.02160631614944	Slc25a5/Slc25a4/Slc25a24	3
MF	GO:0016868	intramolecular transferase activity, phosphotransferases	3/965	10/22710	0.00733341448681729	0.0312615143329789	0.02160631614944	Pgam1/Pgm1/Pgm2	3
MF	GO:0017070	U6 snRNA binding	3/965	10/22710	0.00733341448681729	0.0312615143329789	0.02160631614944	Lsm4/Sart3/Prpf8	3
MF	GO:0033204	ribonuclease P RNA binding	3/965	10/22710	0.00733341448681729	0.0312615143329789	0.02160631614944	Rpp38/Rpp30/Pop1	3
MF	GO:0008139	nuclear localization sequence binding	4/965	19/22710	0.00753350011179083	0.0319497671407744	0.0220820003276784	Kpnb1/Tnpo1/Lbr/Nup214	4
MF	GO:0032549	ribonucleoside binding	26/965	366/22710	0.00763201008221371	0.0322024098877078	0.0222566137198821	Hsp90ab1/Tubb5/Tuba1c/Gnai2/Drg1/Tubb4b/Eef1a1/Gnl3/Eef2/Tuba4a/Glud1/Eftud2/Suclg2/Gnao1/Anxa6/Polr2b/Cad/Tufm/Suclg1/Diras2/Dnm1/Dnm2/Tsr1/Gtpbp4/Tgm2/Lsg1	26
MF	GO:0004722	protein serine/threonine phosphatase activity	8/965	68/22710	0.00800447785024769	0.0333552649826234	0.0230534065876211	Ppp1ca/Pgam5/Ppp1cc/Ppp1cb/Timm50/Ppp2r1a/Ppp2cb/Lck	8
MF	GO:0035254	glutamate receptor binding	8/965	68/22710	0.00800447785024769	0.0333552649826234	0.0230534065876211	Fus/Arpc2/Nedd4/Snx27/Canx/Sqstm1/Prnp/Nsf	8
MF	GO:0016896	exoribonuclease activity, producing 5'-phosphomonoesters	5/965	30/22710	0.00806656952421364	0.0333552649826234	0.0230534065876211	Eri3/Xrn2/Xrn1/Toe1/Pnpt1	5
MF	GO:0050681	androgen receptor binding	5/965	30/22710	0.00806656952421364	0.0333552649826234	0.0230534065876211	Ddx5/Smarca4/Snw1/Prpf6/Calr	5
MF	GO:0008649	rRNA methyltransferase activity	4/965	20/22710	0.00910521825572515	0.0370936724014024	0.0256371973702813	Fbl/Mrm3/Dimt1/Nop2	4
MF	GO:0070064	proline-rich region binding	4/965	20/22710	0.00910521825572515	0.0370936724014024	0.0256371973702813	Cttn/Nedd4/Pfn1/Yap1	4
MF	GO:0140102	catalytic activity, acting on a rRNA	4/965	20/22710	0.00910521825572515	0.0370936724014024	0.0256371973702813	Fbl/Mrm3/Dimt1/Nop2	4
MF	GO:0035255	ionotropic glutamate receptor binding	6/965	43/22710	0.00921982666749949	0.0372884660816555	0.025771828527129	Fus/Nedd4/Snx27/Canx/Sqstm1/Nsf	6
MF	GO:0001968	fibronectin binding	5/965	31/22710	0.00928829989458407	0.0372884660816555	0.025771828527129	Hsd17b12/Ccdc80/Thbs1/Fbln1/Itgb1	5
MF	GO:0004532	exoribonuclease activity	5/965	31/22710	0.00928829989458407	0.0372884660816555	0.025771828527129	Eri3/Xrn2/Xrn1/Toe1/Pnpt1	5
MF	GO:0004526	ribonuclease P activity	3/965	11/22710	0.00976798656746608	0.0384672613871164	0.026586549905434	Rpp38/Rpp30/Pop1	3
MF	GO:0048495	Roundabout binding	3/965	11/22710	0.00976798656746608	0.0384672613871164	0.026586549905434	Myo9b/Slit2/Slit3	3
MF	GO:0051920	peroxiredoxin activity	3/965	11/22710	0.00976798656746608	0.0384672613871164	0.026586549905434	Prdx1/Prdx2/Prdx6	3
MF	GO:1990405	protein antigen binding	3/965	11/22710	0.00976798656746608	0.0384672613871164	0.026586549905434	Hnrnpm/Ppp2r1a/Lck	3
MF	GO:0019200	carbohydrate kinase activity	4/965	21/22710	0.010875983482674	0.0426276698586323	0.0294620056427637	Khk/Pfkl/Pfkm/Hk2	4
MF	GO:0016831	carboxy-lyase activity	5/965	33/22710	0.0121019171636494	0.0472088938412171	0.0326283069506535	Ddt/Paics/Sgpl1/Got1/Me1	5
MF	GO:0000900	translation repressor activity, mRNA regulatory element binding	3/965	12/22710	0.0126174670951823	0.0480859229848654	0.0332344634134562	Purb/Pura/Cpeb4	3
MF	GO:0005522	profilin binding	3/965	12/22710	0.0126174670951823	0.0480859229848654	0.0332344634134562	Actg1/Cttn/Dbn1	3
MF	GO:0005536	glucose binding	3/965	12/22710	0.0126174670951823	0.0480859229848654	0.0332344634134562	Gys1/Hk2/G6pdx	3
MF	GO:0045294	alpha-catenin binding	3/965	12/22710	0.0126174670951823	0.0480859229848654	0.0332344634134562	Jup/Cdh1/Vcl	3
MF	GO:1990825	sequence-specific mRNA binding	3/965	12/22710	0.0126174670951823	0.0480859229848654	0.0332344634134562	Dhx9/Fmr1/Ssb	3
